# Supplementary material for: Self-organized spatial targeting of contractile actomyosin rings for synthetic cell division
Source: Nat Commun. 2024 Nov 29;15:10415. doi: 10.1038/s41467-024-54807-9 (PMC11607352; doi:10.1038/s41467-024-54807-9)
Supplement: Supplementary file 13 — Source Data [file 41467_2024_54807_MOESM13_ESM.xlsx]

## Sheet: Figure 1c
	Figure 1c (left, with Mins)															Figure 1c (left, no Mins)															Figure 1c (right, with Mins)															Figure 1c (right, with Mins)
	Name	Diameter	Structure		GUV total											Name	Diameter	Structure		GUV total											Name	Diameter	Structure		GUV total											Name	Diameter	Structure
	Ch6_Mins_2,4-0,6_Tiles10,czi:Ch6_T10_5:c:2/3 z:8/32 - Ch6_Mins_2,4-0,6_Tiles10,czi #1	6.898	1		150				Ring	Web	Aster	Stiff				Ch1_NoMins_2,4-0,6-Tiles1-1,czi:Ch1_T1_2	5.632	4		150				Ring	Web	Aster	Stiff				Ch1_Mins_4-2_Tiles1-1,czi:Ch1_T1_3:c:2/3 z:7/25 - Ch1_Mins_4-2_Tiles1,czi #1	5.453	1		150				Ring	Web	Aster	Stiff				Ch4-noMins_4-2_Tile1-1,czi:Ch4_T1_6:c:2/3 z:5/29 - Ch4-noMins_4-2_Tile1,czi #1	7.451	1
	Ch6_Mins_2,4-0,6_Tiles8-1,czi:Ch6_T8_1	7.223	1						1	2	3	4				Ch1_NoMins_2,4-0,6-Tiles1-1,czi:Ch1_T1_3	6.898	1						1	2	3	4				Ch1_Mins_4-2_Tiles1-1,czi:Ch1_T1_4:c:2/3 z:8/25 - Ch1_Mins_4-2_Tiles1,czi #1	5.824	1						1	2	3	4				Ch6_noMins_4-2_Tile1-1,czi:Ch6_T1_2:c:1/2 z:9/25 - Ch6_noMins_4-2_Tile1,czi #1	7.451	1
	Ch4_Mins_2,4-0,6_Tiles2-1,czi:Ch4_T2_2	7.451	1													Ch1_NoMins_2,4-0,6-Tiles1-1,czi:Ch1_T1_4	7.451	4													Ch3_Mins_4-2_Tile4-1,czi:Ch3_T4_5:c:2/3 z:3/31 - Ch3_Mins_4-2_Tile4,czi #1	6.025	1													Ch6_noMins_4-2_Tile1-1,czi:Ch6_T1_5:c:1/2 z:10/25 - Ch6_noMins_4-2_Tile1,czi #1	7.784	4
	Ch6_Mins_2,4-0,6_Tiles9-1,czi:Ch6_T9_6	7.784	1						Counter	Counter	Counter	Counter				Ch1_NoMins_2,4-0,6-Tiles1-1,czi:Ch1_T1_7	8.18	1						Counter	Counter	Counter	Counter				Ch3_Mins_4-2_Tile3-1,czi:Ch3_T1_2:c:2/3 z:3/30 - Ch3_Mins_4-2_Tile3,czi #1	6.576	2						Counter	Counter	Counter	Counter				Ch6_noMins_4-2_Tile11,czi:Ch6_T11_1:c:1/2 z:10/25 - Ch6_noMins_4-2_Tile11,czi #1	8.343	4
	Ch6_Mins_2,4-0,6_Tiles5-1,czi:Ch6_T5_3	8.456	1					x < 15	19	8	5	7	39			Ch1_NoMins_2,4-0,6-Tiles3-1,czi:Ch1_T3_6	8.18	1					x < 15	27	12	7	11	57			Ch1_Mins_4-2_Tiles1-1,czi:Ch1_T1_1:c:2/3 z:9/25 - Ch1_Mins_4-2_Tiles1,czi #1	6.886	1					x < 15	27	13	6	11	57			Ch4-noMins_4-2_Tile5-2,czi:Ch4_T5_10:c:1/2 z:5/21 - Ch4-noMins_4-2_Tile5,czi #1	8.456	1
	Ch6_Mins_2,4-0,6_Tiles9-1,czi:Ch6_T9_7	8.737	1					15 < x 20	11	11	9	3	34			Ch1_NoMins_2,4-0,6-Tiles1-1,czi:Ch1_T1_9	8.456	4					15 < x 20	7	11	20	4	42			Ch1_Mins_4-2_Tiles4-1,czi:Ch1_T4_5:c:2/3 z:10/30 - Ch1_Mins_4-2_Tiles4,czi #1	6.898	4					15 < x 20	0	15	7	7	29			Ch5_noMins_4-2_Tile4-1,czi:Ch5_T4_4:c:1/2 z:7/21 - Ch5_noMins_4-2_Tile4,czi #1	8.456	2
	Ch4_Mins_2,4-0,6_Tiles2-1,czi:Ch4_T2_3	9.078	1					20 < x < 25	2	8	18	3	31			Ch1_NoMins_2,4-0,6-Tiles2-1-1,czi:Ch1_T2_7	9.078	1					20 < x < 25	1	9	14	4	28			Ch3_Mins_4-2_Tile3-1,czi:Ch3_T1_9:c:2/3 z:3/30 - Ch3_Mins_4-2_Tile3,czi #1	6.898	2					20 < x < 25	1	9	19	4	33			Ch6_noMins_4-2_Tile11,czi:Ch6_T11_8:c:1/2 z:8/25 - Ch6_noMins_4-2_Tile11,czi #1	8.504	1
	Ch6_Mins_2,4-0,6_Tiles1-1,czi:Ch6_T1_4	9.078	2					25 < x	1	9	36	0	46			Ch2_NoMins_2,4-0,6-Tiles1-2,czi:Ch2_T2_6	9.419	1					25 < x	0	3	19	1	23			Ch3_Mins_4-2_Tile4-1,czi:Ch3_T4_6:c:2/3 z:21/31 - Ch3_Mins_4-2_Tile4,czi #1	6.898	1					25 < x	1	7	23	0	31			Ch5_noMins_4-2_Tile1-1,czi:Ch5_T1_1:c:1/2 z:5/30 - Ch5_noMins_4-2_Tile1,czi #1	8.737	4
	Ch4_Mins_2,4-0,6_Tiles2-1,czi:Ch4_T2_4	9.419	1										150			Ch1_NoMins_2,4-0,6-Tiles1-1,czi:Ch1_T1_6	10.031	2										150			Ch3_Mins_4-2_Tile3-1,czi:Ch3_T1_8:c:2/3 z:3/30 - Ch3_Mins_4-2_Tile3,czi #1	7.223	2										150			Ch5_noMins_4-2_Tile1-1,czi:Ch5_T1_10:c:1/2 z:6/30 - Ch5_noMins_4-2_Tile1,czi #1	8.737	3
	Ch4_Mins_2,4-0,6_Tiles7-1,czi:Ch4_T7_9	9.419	3													Ch1_NoMins_2,4-0,6-Tiles4-1,czi:Ch1_T4_9	10.031	1													Ch2_Mins_4-2_Tile1-1,czi:Ch2_T1_6:c:2/3 z:6/43 - Ch2_Mins_4-2_Tile1,czi #1	7.451	1													Ch6_noMins_4-2_Tile1-1,czi:Ch6_T1_3:c:1/2 z:10/25 - Ch6_noMins_4-2_Tile1,czi #1	8.737	1
	Ch5_Mins_2,4-0,6_Tiles1-1,czi:Ch5_T1_1	9.419	4						% GUV	% GUV	% GUV	% GUV				Ch1_NoMins_2,4-0,6-Tiles1-1,czi:Ch1_T1_1	10.329	1						% GUV	% GUV	% GUV	% GUV				Ch2_Mins_4-2_Tile6-1,czi:Ch2_T6_8:c:2/3 z:7/38 - Ch2_Mins_4-2_Tile6,czi #1	7.451	1						% GUV	% GUV	% GUV	% GUV				Ch2_NoMins_4-2_TileScanB1,czi:Ch2_TB1_3:c:1/2 z:11/33 - Ch2_NoMins_4-2_TileScanB1,czi #1	8.793	1
	Ch4_Mins_2,4-0,6_Tiles7-1,czi:Ch4_T7_8	10.031	1					x < 15	48.7179	20.5128	12.8205	17.9487	100			Ch1_NoMins_2,4-0,6-Tiles4-1,czi:Ch1_T4_7	10.329	1					x < 15	47.3684	21.0526	12.2807	19.2982	100			Ch3_Mins_4-2_Tile2-1,czi:Ch3_T2_5:c:2/3 z:3/32 - Ch3_Mins_4-2_Tile2,czi #1	7.451	1					x < 15	47.3684	22.807	10.5263	19.2982	100			Ch2_NoMins_4-2_TileScanB2,czi:Ch4_TB2_11:c:2/2 z:16/43 - Ch2_NoMins_4-2_TileScanB2,czi #1	8.793	1
	Ch5_Mins_2,4-0,6_Tiles1-1,czi:Ch5_T1_5	10.031	1					15 < x 20	32.3529	32.3529	26.4706	8.82353	100			Ch1_NoMins_2,4-0,6-Tiles3-1,czi:Ch1_T3_14	10.631	1					15 < x 20	16.6667	26.1905	47.619	9.52381	100			Ch1_Mins_4-2_Tiles1-1,czi:Ch1_T1_2:c:2/3 z:9/25 - Ch1_Mins_4-2_Tiles1,czi #1	7.495	1					15 < x 20	0	51.7241	24.1379	24.1379	100			Ch6_noMins_4-2_Tile11,czi:Ch6_T11_7:c:1/2 z:9/25 - Ch6_noMins_4-2_Tile11,czi #1	8.958	4
	Ch6_Mins_2,4-0,6_Tiles5-1,czi:Ch6_T5_5	10.031	1					20 < x < 25	6.45161	25.8065	58.0645	9.67742	100			Ch1_NoMins_2,4-0,6-Tiles2-1-1,czi:Ch1_T2_8	10.98	1					20 < x < 25	3.57143	32.1429	50	14.2857	100			Ch1_Mins_4-2_Tiles4-1,czi:Ch1_T4_4:c:2/3 z:8/30 - Ch1_Mins_4-2_Tiles4,czi #1	7.784	1					20 < x < 25	3.0303	27.2727	57.5758	12.1212	100			Ch5_noMins_4-2_Tile4-1,czi:Ch5_T4_3:c:1/2 z:7/21 - Ch5_noMins_4-2_Tile4,czi #1	9.078	4
	Ch6_Mins_2,4-0,6_Tiles10,czi:Ch6_T10_6:c:2/3 z:11/32 - Ch6_Mins_2,4-0,6_Tiles10,czi #1	10.631	1					25 < x	2.17391	19.5652	78.2609	0	100			Ch1_NoMins_2,4-0,6-Tiles3-1,czi:Ch1_T3_9	10.98	1					25 < x	0	13.0435	82.6087	4.34783	100			Ch3_Mins_4-2_Tile2-1,czi:Ch3_T2_7:c:2/3 z:4/32 - Ch3_Mins_4-2_Tile2,czi #1	7.784	4					25 < x	3.22581	22.5806	74.1935	0	100			Ch2_NoMins_4-2_TileScanB2,czi:Ch4_TB2_7:c:2/2 z:17/43 - Ch2_NoMins_4-2_TileScanB2,czi #1	9.366	1
	Ch4_Mins_2,4-0,6_Tiles1-1,czi:Ch4_T1_2	11.242	2													Ch3_NoMins_2,4-0,6_Tile1-1,czi:Ch3_T1_1	10.98	1													Ch1_Mins_4-2_Tiles8-1,czi:Ch1_T8_10:c:2/3 z:4/30 - Ch1_Mins_4-2_Tiles8,czi #1	8.18	1													Ch6_noMins_4-2_Tile11,czi:Ch6_T11_5:c:1/2 z:9/25 - Ch6_noMins_4-2_Tile11,czi #1	9.378	2
	Ch4_Mins_2,4-0,6_Tiles1-1,czi:Ch4_T1_3	11.595	1													Ch3_NoMins_2,4-0,6_Tile1-1,czi:Ch3_T1_3	10.98	4													Ch2_Mins_4-2_Tile5-1,czi:Ch2_T5_7:c:2/3 z:19/33 - Ch2_Mins_4-2_Tile5,czi #1	8.18	1													Ch4-noMins_4-2_Tile3,czi:Ch4_T3_4:c:2/3 z:5/27 - Ch4-noMins_4-2_Tile3,czi #1	9.419	1
	Ch4_Mins_2,4-0,6_Tiles3-1,czi:Ch4_T3_4	11.595	4													Ch1_NoMins_2,4-0,6-Tiles4-1,czi:Ch1_T4_6	11.242	4													Ch3_Mins_4-2_Tile3-1,czi:Ch3_T1_1:c:2/3 z:3/30 - Ch3_Mins_4-2_Tile3,czi #1	8.18	1													Ch5_noMins_4-2_Tile1-1,czi:Ch5_T1_3:c:1/2 z:7/30 - Ch5_noMins_4-2_Tile1,czi #1	9.419	1
	Ch6_Mins_2,4-0,6_Tiles10,czi:Ch6_T10_3:c:2/3 z:11/32 - Ch6_Mins_2,4-0,6_Tiles10,czi #1	11.595	2													Ch2_NoMins_2,4-0,6-Tiles2,czi:Ch2_T2_16	11.242	1													Ch1_Mins_4-2_Tiles5-1,czi:Ch1_T5_4:c:2/3 z:8/28 - Ch1_Mins_4-2_Tiles5-2,czi #1	8.737	3													Ch5_noMins_4-2_Tile3,czi:Ch5_T3_5:c:1/2 z:7/27 - Ch5_noMins_4-2_Tile3,czi #1	9.419	1
	Ch5_Mins_2,4-0,6_Tiles6-1,czi:Ch5_T6_2	11.802	1													Ch3_NoMins_2,4-0,6_Tile3,czi:Ch3_T3_5:c:1/2 z:7/24 - Ch3_NoMins_2,4-0,6_Tile3,czi #1	11.242	2													Ch1_Mins_4-2_Tiles5-1,czi:Ch1_T5_6:c:2/3 z:18/28 - Ch1_Mins_4-2_Tiles5-2,czi #1	8.737	1													Ch6_noMins_4-2_Tile5,czi:Ch6_T5_4:c:1/2 z:4/27 - Ch6_noMins_4-2_Tile5,czi #1	9.419	1
	Ch6_Mins_2,4-0,6_Tiles5-1,czi:Ch6_T5_4	11.802	3													Ch1_NoMins_2,4-0,6-Tiles3-1,czi:Ch1_T3_4	11.595	2													Ch2_Mins_4-2_Tile3-1,czi:Ch2_T3_5:c:2/3 z:6/38 - Ch2_Mins_4-2_Tile3,czi #1	8.737	1													Ch6_noMins_4-2_Tile10,czi:Ch6_T10_1:c:1/2 z:7/24 - Ch6_noMins_4-2_Tile10,czi #1	9.573	1
	Ch6_Mins_2,4-0,6_Tiles10,czi:Ch6_T10_4:c:2/3 z:11/32 - Ch6_Mins_2,4-0,6_Tiles10,czi #1	12.515	1													Ch1_NoMins_2,4-0,6-Tiles5-1,czi:Ch1_T5_5:c:1/2 z:5/29 - Ch1_NoMins_2,4-0,6-Tiles5,czi #1	11.595	1													Ch2_Mins_4-2_Tile5-1,czi:Ch2_T5_6:c:2/3 z:6/33 - Ch2_Mins_4-2_Tile5,czi #1	8.737	1													Ch5_noMins_4-2_Tile1-1,czi:Ch5_T1_11:c:1/2 z:7/30 - Ch5_noMins_4-2_Tile1,czi #1	9.634	2
	STD_Ch4_Mins_2,4-0,6_Tiles5-1,czi:Ch4_T5_8	12.755	3													Ch2_NoMins_2,4-0,6-Tiles2,czi:Ch2_T2_2	11.595	3													Ch3_Mins_4-2_Tile3-1,czi:Ch3_T1_7:c:2/3 z:4/30 - Ch3_Mins_4-2_Tile3,czi #1	8.737	1													Ch6_noMins_4-2_Tile11,czi:Ch6_T11_2:c:1/2 z:9/25 - Ch6_noMins_4-2_Tile11,czi #1	9.792	4
	Ch6_Mins_2,4-0,6_Tiles3-1,czi:Ch6_T3_1	12.755	2													Ch1_NoMins_2,4-0,6-Tiles2-1-1,czi:Ch1_T2_4	12.199	4													Ch3_Mins_4-2_Tile3-1,czi:Ch3_T1_12:c:2/3 z:7/30 - Ch3_Mins_4-2_Tile3,czi #1	9.078	1													Ch4-noMins_4-2_Tile1-1,czi:Ch4_T1_5:c:2/3 z:6/29 - Ch4-noMins_4-2_Tile1,czi #1	10.031	1
	STD_Ch4_Mins_2,4-0,6_Tiles5-1,czi:Ch4_T5_7	13.437	4													Ch2_NoMins_2,4-0,6-Tiles1-2,czi:Ch2_T2_11	12.199	1													Ch1_Mins_4-2_Tiles2-1,czi:Ch1_T2_5:c:2/3 z:8/28 - Ch1_Mins_4-2_Tiles2,czi #1	9.395	1													Ch4-noMins_4-2_Tile1-1,czi:Ch4_T1_7:c:2/3 z:5/29 - Ch4-noMins_4-2_Tile1,czi #1	10.031	3
	Ch5_Mins_2,4-0,6_Tiles6-1,czi:Ch5_T6_1	13.437	2													Ch3_NoMins_2,4-0,6_Tile1-1,czi:Ch3_T1_17	12.199	4													Ch2_Mins_4-2_Tile6-1,czi:Ch2_T6_3:c:2/3 z:7/38 - Ch2_Mins_4-2_Tile6,czi #1	9.419	1													Ch4-noMins_4-2_Tile3,czi:Ch4_T3_5:c:2/3 z:6/27 - Ch4-noMins_4-2_Tile3,czi #1	10.031	1
	Ch6_Mins_2,4-0,6_Tiles4-1,czi:Ch6_T3_4	13.437	4													Ch3_NoMins_2,4-0,6_Tile3,czi:Ch3_T3_6:c:1/2 z:7/24 - Ch3_NoMins_2,4-0,6_Tile3,czi #1	12.199	1													Ch3_Mins_4-2_Tile3-1,czi:Ch3_T1_6:c:2/3 z:5/30 - Ch3_Mins_4-2_Tile3,czi #1	9.419	2													Ch4-noMins_4-2_Tile5-2,czi:Ch4_T5_1:c:1/2 z:5/21 - Ch4-noMins_4-2_Tile5,czi #1	10.329	1
	Ch6_Mins_2,4-0,6_Tiles6-1,czi:Ch6_T6_1	13.437	3													Ch3_NoMins_2,4-0,6_Tile3,czi:Ch3_T3_16:c:1/2 z:7/24 - Ch3_NoMins_2,4-0,6_Tile3,czi #1	12.199	1													Ch1_Mins_4-2_Tiles5-1,czi:Ch1_T5_5:c:2/3 z:15/28 - Ch1_Mins_4-2_Tiles5-2,czi #1	9.634	4													Ch5_noMins_4-2_Tile1-1,czi:Ch5_T1_9:c:1/2 z:7/30 - Ch5_noMins_4-2_Tile1,czi #1	10.329	1
	Ch5_Mins_2,4-0,6_Tiles9-1,czi:Ch5_T9_2:c:2/3 z:12/53 - Ch5_Mins_2,4-0,6_Tiles9,czi #1	13.796	4													Ch2_NoMins_2,4-0,6-Tiles1-2,czi:Ch2_T2_5	12.515	2													Ch2_Mins_4-2_Tile6-1,czi:Ch2_T6_2:c:2/3 z:8/38 - Ch2_Mins_4-2_Tile6,czi #1	9.634	1													Ch5_noMins_4-2_Tile4-1,czi:Ch5_T4_2:c:1/2 z:7/21 - Ch5_noMins_4-2_Tile4,czi #1	10.329	1
	Ch4_Mins_2,4-0,6_Tiles2-1,czi:Ch4_T2_7	14.067	1													Ch3_NoMins_2,4-0,6_Tile1-1,czi:Ch3_T1_7	12.515	2													Ch2_Mins_4-2_Tile3-1,czi:Ch2_T3_7:c:2/3 z:16/38 - Ch2_Mins_4-2_Tile3,czi #1	10.031	1													Ch2_NoMins_4-2_TileScanB4,czi:Ch2_TB4_11:c:1/2 z:10/50 - Ch2_NoMins_4-2_TileScanB4,czi #1	10.56	1
	Ch4_Mins_2,4-0,6_Tiles2-1,czi:Ch4_T2_8	14.067	2													Ch3_NoMins_2,4-0,6_Tile2-1,czi:Ch3_T2_8	12.515	4													Ch3_Mins_4-2_Tile4-1,czi:Ch3_T4_1:c:2/3 z:13/31 - Ch3_Mins_4-2_Tile4,czi #1	10.031	2													Ch4-noMins_4-2_Tile1-1,czi:Ch4_T1_1:c:2/3 z:6/29 - Ch4-noMins_4-2_Tile1,czi #1	10.631	4
	Ch6_Mins_2,4-0,6_Tiles1-1,czi:Ch6_T1_2	14.067	1													Ch3_NoMins_2,4-0,6_Tile2-1,czi:Ch3_T2_10	12.515	4													Ch1_Mins_4-2_Tiles4-1,czi:Ch1_T4_1:c:2/3 z:11/30 - Ch1_Mins_4-2_Tiles4,czi #1	10.329	2													Ch4-noMins_4-2_Tile1-1,czi:Ch4_T1_2:c:2/3 z:6/29 - Ch4-noMins_4-2_Tile1,czi #1	10.631	3
	STD_Ch4_Mins_2,4-0,6_Tiles5-1,czi:Ch4_T5_3	14.359	1													Ch3_NoMins_2,4-0,6_Tile2-1,czi:Ch3_T2_7	12.755	3													Ch1_Mins_4-2_Tiles8-1,czi:Ch1_T8_9:c:2/3 z:6/30 - Ch1_Mins_4-2_Tiles8,czi #1	11.595	4													Ch2_NoMins_4-2_TileScanB1,czi:Ch2_TB1_9:c:1/2 z:12/33 - Ch2_NoMins_4-2_TileScanB1,czi #1	11.264	4
	Ch6_Mins_2,4-0,6_Tiles3-1,czi:Ch6_T3_3	14.359	4													Ch2_NoMins_2,4-0,6-Tiles2,czi:Ch2_T2_9	13.152	1													Ch1_Mins_4-2_Tiles7-1,czi:Ch1_T7_2:c:2/3 z:6/33 - Ch1_Mins_4-2_Tiles7,czi #1	11.802	1													Ch2_NoMins_4-2_TileScanB2,czi:Ch4_TB2_8:c:2/2 z:15/43 - Ch2_NoMins_4-2_TileScanB2,czi #1	11.264	1
	Ch6_Mins_2,4-0,6_Tiles4-1,czi:Ch6_T3_3	14.359	2													Ch3_NoMins_2,4-0,6_Tile3,czi:Ch3_T3_4:c:1/2 z:8/24 - Ch3_NoMins_2,4-0,6_Tile3,czi #1	13.152	2													Ch2_Mins_4-2_Tile1-1,czi:Ch2_T1_1:c:2/3 z:10/43 - Ch2_Mins_4-2_Tile1,czi #1	11.802	2													Ch2_NoMins_4-2_TileScanB4,czi:Ch2_TB4_1:c:2/2 z:8/50 - Ch2_NoMins_4-2_TileScanB4,czi #1	11.264	1
	Ch6_Mins_2,4-0,6_Tiles8-1,czi:Ch6_T8_4	14.359	4													Ch1_NoMins_2,4-0,6-Tiles3-1,czi:Ch1_T3_3	13.437	3													Ch1_Mins_4-2_Tiles6-1,czi:Ch1_T6_1:c:2/3 z:12/25 - Ch1_Mins_4-2_Tiles6,czi #1	12.199	2													Ch2_NoMins_4-2_TileScanB4,czi:Ch2_TB4_6:c:1/2 z:11/50 - Ch2_NoMins_4-2_TileScanB4,czi #1	11.264	1
	Ch4_Mins_2,4-0,6_Tiles4-1,czi:Ch4_T4_2	14.688	1													Ch2_NoMins_2,4-0,6-Tiles1-2,czi:Ch2_T1_1	13.437	1													Ch1_Mins_4-2_Tiles6-1,czi:Ch1_T6_2:c:2/3 z:11/25 - Ch1_Mins_4-2_Tiles6,czi #1	12.199	4													Ch2_NoMins_4-2_TileScanB4,czi:Ch2_TB4_12:c:1/2 z:11/50 - Ch2_NoMins_4-2_TileScanB4,czi #1	11.264	1
	Ch6_Mins_2,4-0,6_Tiles4-1,czi:Ch6_T3_1	14.951	3													Ch2_NoMins_2,4-0,6-Tiles2,czi:Ch2_T2_1	13.437	1													Ch1_Mins_4-2_Tiles8-1,czi:Ch1_T8_7:c:2/3 z:6/30 - Ch1_Mins_4-2_Tiles8,czi #1	12.199	2													Ch4-noMins_4-2_Tile4-1,czi:Ch4_T4_3:c:2/3 z:5/24 - Ch4-noMins_4-2_Tile4,czi #1	11.595	2
	Ch6_Mins_2,4-0,6_Tiles8-1,czi:Ch6_T8_5	14.951	2													Ch2_NoMins_2,4-0,6-Tiles2,czi:Ch2_T2_19	13.437	1													Ch2_Mins_4-2_Tile2-1,czi:Ch2_T2_2:c:2/3 z:8/36 - Ch2_Mins_4-2_Tile2,czi #1	12.515	4													Ch5_noMins_4-2_Tile4-1,czi:Ch5_T4_1:c:1/2 z:9/21 - Ch5_noMins_4-2_Tile4,czi #1	11.595	1
	Ch4_Mins_2,4-0,6_Tiles2-1,czi:Ch4_T2_1	15.283	1													Ch3_NoMins_2,4-0,6_Tile1-1,czi:Ch3_T1_11	13.437	2													Ch1_Mins_4-2_Tiles5-1,czi:Ch1_T5_1:c:2/3 z:10/28 - Ch1_Mins_4-2_Tiles5-2,czi #1	12.755	1													Ch6_noMins_4-2_Tile10,czi:Ch6_T10_3:c:1/2 z:10/24 - Ch6_noMins_4-2_Tile10,czi #1	11.668	4
	Ch4_Mins_2,4-0,6_Tiles4-1,czi:Ch4_T4_6	15.283	1													Ch3_NoMins_2,4-0,6_Tile1-1,czi:Ch3_T1_13	13.437	3													Ch1_Mins_4-2_Tiles6-1,czi:Ch1_T6_3:c:2/3 z:13/25 - Ch1_Mins_4-2_Tiles6,czi #1	12.755	3													Ch4-noMins_4-2_Tile5-2,czi:Ch4_T5_3:c:1/2 z:5/21 - Ch4-noMins_4-2_Tile5,czi #1	11.802	4
	Ch4_Mins_2,4-0,6_Tiles7-1,czi:Ch4_T7_2	15.283	3													Ch3_NoMins_2,4-0,6_Tile3,czi:Ch3_T3_14:c:1/2 z:8/24 - Ch3_NoMins_2,4-0,6_Tile3,czi #1	13.437	1													Ch1_Mins_4-2_Tiles8-1,czi:Ch1_T8_1:c:2/3 z:6/30 - Ch1_Mins_4-2_Tiles8,czi #1	12.755	4													Ch5_noMins_4-2_Tile1-1,czi:Ch5_T1_2:c:1/2 z:8/30 - Ch5_noMins_4-2_Tile1,czi #1	11.802	4
	Ch4_Mins_2,4-0,6_Tiles7-1,czi:Ch4_T7_1	15.648	1													Ch1_NoMins_2,4-0,6-Tiles4-1,czi:Ch1_T4_1	13.76	2													Ch2_Mins_4-2_Tile3-1,czi:Ch2_T3_2:c:2/3 z:8/38 - Ch2_Mins_4-2_Tile3,czi #1	12.755	4													Ch5_noMins_4-2_Tile4-1,czi:Ch5_T4_8:c:1/2 z:8/21 - Ch5_noMins_4-2_Tile4,czi #1	11.802	4
	Ch5_Mins_2,4-0,6_Tiles6-1,czi:Ch5_T6_6	15.648	4													Ch1_NoMins_2,4-0,6-Tiles5-1,czi:Ch1_T5_7:c:1/2 z:6/29 - Ch1_NoMins_2,4-0,6-Tiles5,czi #1	13.76	1													Ch1_Mins_4-2_TileA2,czi:Ch1-2_TA2_2:c:2/3 z:7/33 - Ch1_Mins_4-2_TileA2,czi #1	13.152	1													Ch6_noMins_4-2_Tile1-1,czi:Ch6_T1_1:c:1/2 z:9/25 - Ch6_noMins_4-2_Tile1,czi #1	11.802	4
	Ch6_Mins_2,4-0,6_Tiles9-1,czi:Ch6_T9_4	15.648	1													Ch2_NoMins_2,4-0,6-Tiles2,czi:Ch2_T2_10	13.76	1													Ch1_Mins_4-2_TileA2,czi:Ch1-2_TA2_9:c:2/3 z:7/33 - Ch1_Mins_4-2_TileA2,czi #1	13.152	1													Ch2_NoMins_4-2_TileScanB2,czi:Ch4_TB2_10:c:2/2 z:19/43 - Ch2_NoMins_4-2_TileScanB2,czi #1	12.051	2
	Ch6_Mins_2,4-0,6_Tiles10,czi:Ch6_T10_1:c:2/3 z:10/32 - Ch6_Mins_2,4-0,6_Tiles10,czi #1	15.95	2													Ch3_NoMins_2,4-0,6_Tile1-1,czi:Ch3_T1_2	13.76	1													Ch1_Mins_4-2_Tiles4-1,czi:Ch1_T4_2:c:2/3 z:16/30 - Ch1_Mins_4-2_Tiles4,czi #1	13.437	3													Ch5_noMins_4-2_Tile1-1,czi:Ch5_T1_6:c:1/2 z:7/30 - Ch5_noMins_4-2_Tile1,czi #1	12.199	4
	Ch6_Mins_2,4-0,6_Tiles10,czi:Ch6_T10_7:c:1/3 z:11/32 - Ch6_Mins_2,4-0,6_Tiles10,czi #1	15.95	4													Ch3_NoMins_2,4-0,6_Tile1-1,czi:Ch3_T1_6	14.067	2													Ch2_Mins_4-2_Tile2-1,czi:Ch2_T2_4:c:2/3 z:19/36 - Ch2_Mins_4-2_Tile2,czi #1	13.437	2													Ch4-noMins_4-2_Tile1-1,czi:Ch4_T1_3:c:2/3 z:7/29 - Ch4-noMins_4-2_Tile1,czi #1	12.515	2
	Ch5_Mins_2,4-0,6_Tiles1-1,czi:Ch5_T1_2	16.238	1													Ch3_NoMins_2,4-0,6_Tile1-1,czi:Ch3_T1_20	14.067	1													Ch1_Mins_4-2_Tiles5-1,czi:Ch1_T5_2:c:2/3 z:11/28 - Ch1_Mins_4-2_Tiles5-2,czi #1	13.76	3													Ch5_noMins_4-2_Tile1-1,czi:Ch5_T1_7:c:1/2 z:8/30 - Ch5_noMins_4-2_Tile1,czi #1	12.515	3
	Ch5_Mins_2,4-0,6_Tiles6-1,czi:Ch5_T6_3	16.238	2													Ch1_NoMins_2,4-0,6-Tiles3-1,czi:Ch1_T3_5	14.359	1													Ch1_Mins_4-2_Tiles8-1,czi:Ch1_T8_8:c:2/3 z:5/30 - Ch1_Mins_4-2_Tiles8,czi #1	13.76	1													Ch2_NoMins_4-2_TileScanA4,czi:Ch2_TA4_7:c:1/2 z:6/33 - Ch2_NoMins_4-2_TileScanA4,czi #1	12.515	1
	Ch6_Mins_2,4-0,6_Tiles8-1,czi:Ch6_T8_6	16.238	2													Ch3_NoMins_2,4-0,6_Tile1-1,czi:Ch3_T1_8	14.359	3													Ch1_Mins_4-2_Tiles3-1,czi:Ch1_T3_1:c:2/3 z:9/23 - Ch1_Mins_4-2_Tiles3,czi #1	13.812	2													Ch6_noMins_4-2_Tile10,czi:Ch6_T10_2:c:1/2 z:10/24 - Ch6_noMins_4-2_Tile10,czi #1	12.709	4
	Ch6_Mins_2,4-0,6_Tiles9-1,czi:Ch6_T9_5	16.238	3													Ch3_NoMins_2,4-0,6_Tile1-1,czi:Ch3_T1_16	14.359	4													Ch1_Mins_4-2_Tiles2-1,czi:Ch1_T2_2:c:2/3 z:9/28 - Ch1_Mins_4-2_Tiles2,czi #1	13.906	2													Ch5_noMins_4-2_Tile4-1,czi:Ch5_T4_5:c:1/2 z:8/21 - Ch5_noMins_4-2_Tile4,czi #1	12.755	3
	Ch5_Mins_2,4-0,6_Tiles8-2,czi:Ch5_T8_20:c:2/3 z:13/47 - Ch5_Mins_2,4-0,6_Tiles8,czi #1	16.36	1													Ch3_NoMins_2,4-0,6_Tile3,czi:Ch3_T3_3:c:1/2 z:8/24 - Ch3_NoMins_2,4-0,6_Tile3,czi #1	14.359	2													Ch1_Mins_4-2_Tiles3-1,czi:Ch1_T3_3:c:2/3 z:11/23 - Ch1_Mins_4-2_Tiles3,czi #1	14.044	2													Ch6_noMins_4-2_Tile1-1,czi:Ch6_T1_4:c:1/2 z:13/25 - Ch6_noMins_4-2_Tile1,czi #1	12.755	2
	Ch5_Mins_2,4-0,6_Tiles8-2,czi:Ch5_T8_27	16.36	1													Ch3_NoMins_2,4-0,6_Tile3,czi:Ch3_T3_18:c:1/2 z:8/24 - Ch3_NoMins_2,4-0,6_Tile3,czi #1	14.359	2													Ch2_Mins_4-2_Tile2-1,czi:Ch2_T2_1:c:2/3 z:9/36 - Ch2_Mins_4-2_Tile2,czi #1	14.067	4													Ch5_noMins_4-2_Tile1-1,czi:Ch5_T1_5:c:1/2 z:9/30 - Ch5_noMins_4-2_Tile1,czi #1	13.152	4
	Ch4_Mins_2,4-0,6_Tiles2-1,czi:Ch4_T2_9	16.575	2													Ch2_NoMins_2,4-0,6-Tiles1-2,czi:Ch2_T2_3	14.688	3													Ch2_Mins_4-2_Tile6-1,czi:Ch2_T6_7:c:2/3 z:11/38 - Ch2_Mins_4-2_Tile6,czi #1	14.067	3													Ch2_NoMins_4-2_TileScanB2,czi:Ch4_TB2_9:c:1/2 z:20/43 - Ch2_NoMins_4-2_TileScanB2,czi #1	13.152	2
	Ch5_Mins_2,4-0,6_Tiles1-1,czi:Ch5_T1_6	16.575	1													Ch2_NoMins_2,4-0,6-Tiles2,czi:Ch2_T2_4	14.688	2													Ch1_Mins_4-2_Tiles5-1,czi:Ch1_T5_3:c:2/3 z:13/28 - Ch1_Mins_4-2_Tiles5-2,czi #1	14.359	3													Ch5_noMins_4-2_Tile3,czi:Ch5_T3_4:c:2/2 z:10/27 - Ch5_noMins_4-2_Tile3,czi #1	13.437	2
	Ch6_Mins_2,4-0,6_Tiles5-1,czi:Ch6_T5_7	16.575	3													Ch3_NoMins_2,4-0,6_Tile3,czi:Ch3_T3_11:c:1/2 z:9/24 - Ch3_NoMins_2,4-0,6_Tile3,czi #1	14.688	3													Ch1_Mins_4-2_TileA2,czi:Ch1-2_TA2_11:c:2/3 z:8/33 - Ch1_Mins_4-2_TileA2,czi #1	14.901	4													Ch2_NoMins_4-2_TileScanB1,czi:Ch2_TB1_1:c:1/2 z:14/33 - Ch2_NoMins_4-2_TileScanB1,czi #1	13.796	4
	Ch4_Mins_2,4-0,6_Tiles3-1,czi:Ch4_T3_3	17.162	2													Ch2_NoMins_2,4-0,6-Tiles1-2,czi:Ch2_T2_10	14.951	4													Ch2_Mins_4-2_Tile1-1,czi:Ch2_T1_2:c:2/3 z:9/43 - Ch2_Mins_4-2_Tile1,czi #1	14.951	4													Ch2_NoMins_4-2_TileScanB1,czi:Ch2_TB1_2:c:1/2 z:14/33 - Ch2_NoMins_4-2_TileScanB1,czi #1	13.796	4
	Ch4_Mins_2,4-0,6_Tiles4-1,czi:Ch4_T4_3	17.162	4													Ch3_NoMins_2,4-0,6_Tile1-1,czi:Ch3_T1_12	15.001	2													Ch1_Mins_4-2_Tiles8-1,czi:Ch1_T8_12:c:2/3 z:6/30 - Ch1_Mins_4-2_Tiles8,czi #1	15.283	2													Ch2_NoMins_4-2_TileScanB1,czi:Ch2_TB1_4:c:1/2 z:14/33 - Ch2_NoMins_4-2_TileScanB1,czi #1	13.796	1
	Ch6_Mins_2,4-0,6_Tiles6-1,czi:Ch6_T6_2	17.162	3													Ch1_NoMins_2,4-0,6-Tiles2-1-1,czi:Ch1_T2_1	15.283	4													Ch1_Mins_4-2_Tiles8-1,czi:Ch1_T8_11:c:2/3 z:8/30 - Ch1_Mins_4-2_Tiles8,czi #1	15.95	4													Ch2_NoMins_4-2_TileScanB4,czi:Ch2_TB4_8:c:2/2 z:15/50 - Ch2_NoMins_4-2_TileScanB4,czi #1	13.796	4
	Ch6_Mins_2,4-0,6_Tiles10,czi:Ch6_T10_2:c:2/3 z:11/32 - Ch6_Mins_2,4-0,6_Tiles10,czi #1	17.162	3													Ch1_NoMins_2,4-0,6-Tiles2-1-1,czi:Ch1_T2_6	15.283	2													Ch3_Mins_4-2_Tile4-1,czi:Ch3_T4_7:c:2/3 z:7/31 - Ch3_Mins_4-2_Tile4,czi #1	15.95	4													Ch2_NoMins_4-2_TileScanA1,czi:Ch2_TA1_2:c:2/3 z:5/30 - Ch2_NoMins_4-2_TileScanA1,czi #1	13.796	1
	Ch4_Mins_2,4-0,6_Tiles7-1,czi:Ch4_T7_3	17.502	1													Ch1_NoMins_2,4-0,6-Tiles4-1,czi:Ch1_T4_2	15.283	1													Ch1_Mins_4-2_Tiles4-1,czi:Ch1_T4_3:c:2/3 z:13/30 - Ch1_Mins_4-2_Tiles4,czi #1	16.238	2													Ch2_NoMins_4-2_TileScanA1,czi:Ch2_TA1_9:c:3/3 z:5/30 - Ch2_NoMins_4-2_TileScanA1,czi #1	13.796	1
	Ch5_Mins_2,4-0,6_Tiles1-1,czi:Ch5_T1_3	17.502	2													Ch2_NoMins_2,4-0,6-Tiles2,czi:Ch2_T2_6	15.283	1													Ch2_Mins_4-2_Tile4-1,czi:Ch2_T4_3:c:2/3 z:8/37 - Ch2_Mins_4-2_Tile4,czi #1	16.238	2													Ch6_noMins_4-2_Tile5,czi:Ch6_T5_6:c:1/2 z:7/27 - Ch6_noMins_4-2_Tile5,czi #1	14.067	3
	Ch6_Mins_2,4-0,6_Tiles4-1,czi:Ch6_T3_2	18.403	3													Ch3_NoMins_2,4-0,6_Tile2-1,czi:Ch3_T2_1	15.283	3													Ch1_Mins_4-2_TileA1-1,czi:Ch1-2_T1_9:c:2/3 z:9/32 - Ch1_Mins_4-2_TileA1,czi #1	16.36	4													Ch6_noMins_4-2_Tile11,czi:Ch6_T11_4:c:1/2 z:11/25 - Ch6_noMins_4-2_Tile11,czi #1	14.159	2
	Ch4_Mins_2,4-0,6_Tiles2-1,czi:Ch4_T2_5	18.72	3													Ch3_NoMins_2,4-0,6_Tile3,czi:Ch3_T3_8:c:1/2 z:9/24 - Ch3_NoMins_2,4-0,6_Tile3,czi #1	15.283	1													Ch1_Mins_4-2_TileA2,czi:Ch1-2_TA2_13:c:2/3 z:9/33 - Ch1_Mins_4-2_TileA2,czi #1	16.36	2													Ch2_NoMins_4-2_TileScanB1,czi:Ch2_TB1_5:c:1/2 z:15/33 - Ch2_NoMins_4-2_TileScanB1,czi #1	14.445	2
	Ch4_Mins_2,4-0,6_Tiles7-1,czi:Ch4_T7_4	18.72	2													Ch3_NoMins_2,4-0,6_Tile3,czi:Ch3_T3_9:c:1/2 z:9/24 - Ch3_NoMins_2,4-0,6_Tile3,czi #1	15.283	2													Ch1_Mins_4-2_Tiles3-1,czi:Ch1_T3_4:c:2/3 z:11/23 - Ch1_Mins_4-2_Tiles3,czi #1	16.398	2													Ch2_NoMins_4-2_TileScanB1,czi:Ch2_TB1_11:c:1/2 z:15/33 - Ch2_NoMins_4-2_TileScanB1,czi #1	14.445	4
	Ch6_Mins_2,4-0,6_Tiles2-1,czi:Ch6_T2_5	18.72	2													Ch1_NoMins_2,4-0,6-Tiles1-1,czi:Ch1_T1_5	15.648	4													Ch1_Mins_4-2_Tiles3-1,czi:Ch1_T3_2:c:2/3 z:11/23 - Ch1_Mins_4-2_Tiles3,czi #1	16.666	2													Ch4-noMins_4-2_Tile1-1,czi:Ch4_T1_4:c:2/3 z:8/29 - Ch4-noMins_4-2_Tile1,czi #1	14.688	4
	Ch5_Mins_2,4-0,6_Tiles8-2,czi:Ch5_T8_17:c:2/3 z:13/47 - Ch5_Mins_2,4-0,6_Tiles8,czi #1	18.838	2													Ch1_NoMins_2,4-0,6-Tiles4-1,czi:Ch1_T4_4	15.648	2													Ch3_Mins_4-2_Tile2-1,czi:Ch3_T2_4:c:2/3 z:9/32 - Ch3_Mins_4-2_Tile2,czi #1	16.853	3													Ch5_noMins_4-2_Tile1-1,czi:Ch5_T1_8:c:1/2 z:8/30 - Ch5_noMins_4-2_Tile1,czi #1	14.688	3
	Ch5_Mins_2,4-0,6_Tiles8-2,czi:Ch5_T8_18:c:2/3 z:13/47 - Ch5_Mins_2,4-0,6_Tiles8,czi #1	19.268	1													Ch3_NoMins_2,4-0,6_Tile1-1,czi:Ch3_T1_5	15.648	3													Ch1_Mins_4-2_TileA2,czi:Ch1-2_TA2_4:c:1/3 z:8/33 - Ch1_Mins_4-2_TileA2,czi #1	16.911	3													Ch2_NoMins_4-2_TileScanB1,czi:Ch2_TB1_8:c:2/2 z:18/33 - Ch2_NoMins_4-2_TileScanB1,czi #1	14.901	3
	Ch4_Mins_2,4-0,6_Tiles6-1,czi:Ch4_T6_2	19.357	2													Ch1_NoMins_2,4-0,6-Tiles3-1,czi:Ch1_T3_10	15.95	2													Ch1_Mins_4-2_TileA1-1,czi:Ch1-2_T1_10:c:2/3 z:10/32 - Ch1_Mins_4-2_TileA1,czi #1	17.473	4													Ch2_NoMins_4-2_TileScanB4,czi:Ch2_TB4_4:c:1/2 z:13/50 - Ch2_NoMins_4-2_TileScanB4,czi #1	14.901	2
	Ch4_Mins_2,4-0,6_Tiles7-1,czi:Ch4_T7_6	19.357	3													Ch3_NoMins_2,4-0,6_Tile1-1,czi:Ch3_T1_9	15.95	3													Ch1_Mins_4-2_Tiles7-1,czi:Ch1_T7_1:c:2/3 z:7/33 - Ch1_Mins_4-2_Tiles7,czi #1	17.502	2													Ch2_NoMins_4-2_TileScanA4,czi:Ch2_TA4_1:c:1/2 z:6/33 - Ch2_NoMins_4-2_TileScanA4,czi #1	14.901	1
	Ch4_Mins_2,4-0,6_Tiles1-1,czi:Ch4_T1_1	19.678	1													Ch2_NoMins_2,4-0,6-Tiles1-2,czi:Ch2_T2_9	16.238	2													Ch2_Mins_4-2_Tile6-1,czi:Ch2_T6_6:c:2/3 z:12/38 - Ch2_Mins_4-2_Tile6,czi #1	17.502	2													Ch4-noMins_4-2_Tile5-2,czi:Ch4_T5_7:c:1/2 z:6/21 - Ch4-noMins_4-2_Tile5,czi #1	14.951	2
	Ch4_Mins_2,4-0,6_Tiles2-1,czi:Ch4_T2_6	19.678	3													Ch1_NoMins_2,4-0,6-Tiles7-1,czi:Ch1_T7_7	16.36	1													Ch3_Mins_4-2_Tile2-1,czi:Ch3_T2_2:c:2/3 z:8/32 - Ch3_Mins_4-2_Tile2,czi #1	17.502	4													Ch5_noMins_4-2_Tile1-1,czi:Ch5_T1_14:c:1/2 z:10/30 - Ch5_noMins_4-2_Tile1,czi #1	14.951	4
	Ch6_Mins_2,4-0,6_Tiles8-1,czi:Ch6_T8_2	19.678	2													Ch3_NoMins_2,4-0,6_Tile1-1,czi:Ch3_T1_14	16.575	2													Ch3_Mins_4-2_Tile3-1,czi:Ch3_T1_5:c:2/3 z:6/30 - Ch3_Mins_4-2_Tile3,czi #1	17.502	3													Ch5_noMins_4-2_Tile1-1,czi:Ch5_T1_16:c:1/2 z:8/30 - Ch5_noMins_4-2_Tile1,czi #1	14.951	2
	Ch4_Mins_2,4-0,6_Tiles7-1,czi:Ch4_T7_7	20	3													Ch1_NoMins_2,4-0,6-Tiles5-1,czi:Ch1_T5_1:c:1/2 z:7/29 - Ch1_NoMins_2,4-0,6-Tiles5,czi #1	17.162	1													Ch1_Mins_4-2_Tiles7-1,czi:Ch1_T7_3:c:2/3 z:8/33 - Ch1_Mins_4-2_Tiles7,czi #1	17.814	2													Ch6_noMins_4-2_Tile11,czi:Ch6_T11_3:c:1/2 z:13/25 - Ch6_noMins_4-2_Tile11,czi #1	15.203	4
	Ch6_Mins_2,4-0,6_Tiles5-1,czi:Ch6_T5_1	20	3													Ch2_NoMins_2,4-0,6-Tiles2,czi:Ch2_T2_7	17.162	3													Ch3_Mins_4-2_Tile4-1,czi:Ch3_T4_4:c:2/3 z:9/31 - Ch3_Mins_4-2_Tile4,czi #1	18.1	2													Ch5_noMins_4-2_Tile3,czi:Ch5_T3_3:c:1/2 z:10/27 - Ch5_noMins_4-2_Tile3,czi #1	15.283	3
	Ch4_Mins_2,4-0,6_Tiles6-1,czi:Ch4_T6_5	20.261	3													Ch1_NoMins_2,4-0,6-Tiles2-1-1,czi:Ch1_T2_3	17.502	2													Ch1_Mins_4-2_TileA3,czi:Ch1_TA3_1:c:2/3 z:8/33 - Ch1_Mins_4-2_TileA3,czi #1	18.155	2													Ch6_noMins_4-2_Tile5,czi:Ch6_T5_1:c:1/2 z:6/27 - Ch6_noMins_4-2_Tile5,czi #1	15.283	1
	Ch4_Mins_2,4-0,6_Tiles3-1,czi:Ch4_T3_6	20.634	3													Ch1_NoMins_2,4-0,6-Tiles3-1,czi:Ch1_T3_11	17.502	3													Ch3_Mins_4-2_Tile1-1,czi:Ch3_T1_8:c:2/3 z:10/36 - Ch3_Mins_4-2_Tile1,czi #1	18.403	2													Ch2_NoMins_4-2_TileScanB1,czi:Ch2_TB1_7:c:2/2 z:16/33 - Ch2_NoMins_4-2_TileScanB1,czi #1	15.568	3
	Ch4_Mins_2,4-0,6_Tiles6-1,czi:Ch4_T6_1	20.888	2													Ch1_NoMins_2,4-0,6-Tiles4-1,czi:Ch1_T4_3	17.502	3													Ch1_Mins_4-2_Tiles2-1,czi:Ch1_T2_3:c:2/3 z:13/28 - Ch1_Mins_4-2_Tiles2,czi #1	18.416	3													Ch2_NoMins_4-2_TileScanB2,czi:Ch4_TB2_4:c:1/2 z:22/43 - Ch2_NoMins_4-2_TileScanB2,czi #1	15.568	3
	Ch6_Mins_2,4-0,6_Tiles2-1,czi:Ch6_T2_1	20.888	3													Ch2_NoMins_2,4-0,6-Tiles2,czi:Ch2_T2_5	17.502	3													Ch2_Mins_4-2_Tile3-1,czi:Ch2_T3_3:c:2/3 z:12/38 - Ch2_Mins_4-2_Tile3,czi #1	18.72	2													Ch2_NoMins_4-2_TileScanA4,czi:Ch2_TA4_10:c:1/2 z:7/33 - Ch2_NoMins_4-2_TileScanA4,czi #1	15.568	4
	STD_Ch4_Mins_2,4-0,6_Tiles5-1,czi:Ch4_T5_1	21.542	3													Ch2_NoMins_2,4-0,6-Tiles2,czi:Ch2_T2_11	17.502	3													Ch2_Mins_4-2_Tile6-1,czi:Ch2_T6_1:c:2/3 z:12/38 - Ch2_Mins_4-2_Tile6,czi #1	18.72	2													Ch4-noMins_4-2_Tile5-2,czi:Ch4_T5_8:c:1/2 z:6/21 - Ch4-noMins_4-2_Tile5,czi #1	15.648	3
	Ch5_Mins_2,4-0,6_Tiles6-1,czi:Ch5_T6_7	21.542	4													Ch3_NoMins_2,4-0,6_Tile3,czi:Ch3_T3_2:c:1/2 z:9/24 - Ch3_NoMins_2,4-0,6_Tile3,czi #1	17.502	4													Ch1_Mins_4-2_Tiles7-1,czi:Ch1_T7_7:c:2/3 z:7/33 - Ch1_Mins_4-2_Tiles7,czi #1	19.064	3													Ch6_noMins_4-2_Tile11,czi:Ch6_T11_9:c:1/2 z:12/25 - Ch6_noMins_4-2_Tile11,czi #1	15.826	4
	Ch4_Mins_2,4-0,6_Tiles3-1,czi:Ch4_T3_1	21.847	2													Ch1_NoMins_2,4-0,6-Tiles2-1-1,czi:Ch1_T2_10	17.814	1													Ch3_Mins_4-2_Tile3-1,czi:Ch3_T1_3:c:2/3 z:7/30 - Ch3_Mins_4-2_Tile3,czi #1	19.064	2													Ch5_noMins_4-2_Tile4-1,czi:Ch5_T4_7:c:1/2 z:10/21 - Ch5_noMins_4-2_Tile4,czi #1	15.95	2
	Ch4_Mins_2,4-0,6_Tiles3-1,czi:Ch4_T3_2	21.847	3													Ch1_NoMins_2,4-0,6-Tiles5-1,czi:Ch1_T5_4:c:1/2 z:7/29 - Ch1_NoMins_2,4-0,6-Tiles5,czi #1	17.814	3													Ch3_Mins_4-2_Tile3-1,czi:Ch3_T1_4:c:2/3 z:7/30 - Ch3_Mins_4-2_Tile3,czi #1	19.064	4													Ch6_noMins_4-2_Tile10,czi:Ch6_T10_4:c:1/2 z:10/24 - Ch6_noMins_4-2_Tile10,czi #1	16.035	4
	Ch6_Mins_2,4-0,6_Tiles9-1,czi:Ch6_T9_1	21.847	4													Ch3_NoMins_2,4-0,6_Tile1-1,czi:Ch3_T1_15	17.814	3													Ch1_Mins_4-2_TileA1-1,czi:Ch1-2_T1_8:c:2/3 z:9/32 - Ch1_Mins_4-2_TileA1,czi #1	19.268	3													Ch4-noMins_4-2_Tile4-1,czi:Ch4_T4_5:c:2/3 z:6/24 - Ch4-noMins_4-2_Tile4,czi #1	16.238	4
	Ch4_Mins_2,4-0,6_Tiles2-1,czi:Ch4_T2_10	22.177	3													Ch3_NoMins_2,4-0,6_Tile3,czi:Ch3_T3_10:c:1/2 z:10/24 - Ch3_NoMins_2,4-0,6_Tile3,czi #1	17.814	2													Ch1_Mins_4-2_TileA2,czi:Ch1-2_TA2_5:c:2/3 z:10/33 - Ch1_Mins_4-2_TileA2,czi #1	19.268	4													Ch2_NoMins_4-2_TileScanB2,czi:Ch4_TB2_1:c:2/2 z:21/43 - Ch2_NoMins_4-2_TileScanB2,czi #1	16.36	4
	STD_Ch4_Mins_2,4-0,6_Tiles5-1,czi:Ch4_T5_2	22.177	3													Ch1_NoMins_2,4-0,6-Tiles2-1-1,czi:Ch1_T2_5	18.1	3													Ch3_Mins_4-2_Tile1-1,czi:Ch3_T1_7:c:2/3 z:10/36 - Ch3_Mins_4-2_Tile1,czi #1	19.678	3													Ch2_NoMins_4-2_TileScanB2,czi:Ch4_TB2_2:c:2/2 z:22/43 - Ch2_NoMins_4-2_TileScanB2,czi #1	16.36	4
	Ch5_Mins_2,4-0,6_Tiles2-1,czi:Ch5_T2_1	22.177	3													Ch1_NoMins_2,4-0,6-Tiles7-1,czi:Ch1_T7_11	18.155	1													Ch2_Mins_4-2_Tile3-1,czi:Ch2_T3_1:c:2/3 z:16/38 - Ch2_Mins_4-2_Tile3,czi #1	20	2													Ch2_NoMins_4-2_TileScanB4,czi:Ch2_TB4_7:c:1/2 z:13/50 - Ch2_NoMins_4-2_TileScanB4,czi #1	16.36	3
	Ch6_Mins_2,4-0,6_Tiles2-1,czi:Ch6_T2_3	22.177	3													Ch2_NoMins_2,4-0,6-Tiles5-1,czi:Ch2_T5_4:c:2/2 z:10/33 - Ch2_NoMins_2,4-0,6-Tiles5,czi #1	18.155	2													Ch2_Mins_4-2_Tile4-1,czi:Ch2_T4_1:c:2/3 z:10/37 - Ch2_Mins_4-2_Tile4,czi #1	20	3													Ch2_NoMins_4-2_TileScanB4,czi:Ch2_TB4_10:c:1/2 z:14/50 - Ch2_NoMins_4-2_TileScanB4,czi #1	16.36	4
	Ch6_Mins_2,4-0,6_Tiles5-1,czi:Ch6_T5_2	22.177	1													Ch3_NoMins_2,4-0,6_Tile2-1,czi:Ch3_T2_6	18.403	3													Ch1_Mins_4-2_Tiles2-1,czi:Ch1_T2_1:c:2/3 z:12/28 - Ch1_Mins_4-2_Tiles2,czi #1	20.112	3													Ch2_NoMins_4-2_TileScanA4,czi:Ch2_TA4_5:c:1/2 z:6/33 - Ch2_NoMins_4-2_TileScanA4,czi #1	16.36	4
	Ch5_Mins_2,4-0,6_Tiles6-1,czi:Ch5_T6_8	22.43	2													Ch3_NoMins_2,4-0,6_Tile3,czi:Ch3_T3_12:c:1/2 z:10/24 - Ch3_NoMins_2,4-0,6_Tile3,czi #1	18.403	3													Ch2_Mins_4-2_Tile6-1,czi:Ch2_T6_5:c:2/3 z:12/38 - Ch2_Mins_4-2_Tile6,czi #1	20.261	3													Ch4-noMins_4-2_Tile5-2,czi:Ch4_T5_2:c:1/2 z:6/21 - Ch4-noMins_4-2_Tile5,czi #1	16.575	4
	Ch5_Mins_2,4-0,6_Tiles9-1,czi:Ch5_T9_1:c:2/3 z:17/53 - Ch5_Mins_2,4-0,6_Tiles9,czi #1	22.485	2													Ch3_NoMins_2,4-0,6_Tile3,czi:Ch3_T3_13:c:1/2 z:10/24 - Ch3_NoMins_2,4-0,6_Tile3,czi #1	18.403	3													Ch3_Mins_4-2_Tile1-1,czi:Ch3_T1_4:c:2/3 z:9/36 - Ch3_Mins_4-2_Tile1,czi #1	20.261	4													Ch4-noMins_4-2_Tile4-1,czi:Ch4_T4_4:c:2/3 z:6/24 - Ch4-noMins_4-2_Tile4,czi #1	16.853	4
	Ch6_Mins_2,4-0,6_Tiles1-1,czi:Ch6_T1_1	22.805	3													Ch2_NoMins_2,4-0,6-Tiles1-2,czi:Ch2_T2_2	18.72	3													Ch3_Mins_4-2_Tile2-1,czi:Ch3_T2_1:c:2/3 z:8/32 - Ch3_Mins_4-2_Tile2,czi #1	20.261	3													Ch6_noMins_4-2_Tile5,czi:Ch6_T5_2:c:1/2 z:7/27 - Ch6_noMins_4-2_Tile5,czi #1	16.853	4
	Ch5_Mins_2,4-0,6_Tiles6-1,czi:Ch5_T6_4	23.094	2													Ch2_NoMins_2,4-0,6-Tiles2,czi:Ch2_T2_20	18.72	3													Ch2_Mins_4-2_Tile5-1,czi:Ch2_T5_3:c:2/3 z:11/33 - Ch2_Mins_4-2_Tile5,czi #1	20.634	2													Ch6_noMins_4-2_Tile11,czi:Ch6_T11_6:c:1/2 z:14/25 - Ch6_noMins_4-2_Tile11,czi #1	16.872	4
	Ch6_Mins_2,4-0,6_Tiles1-1,czi:Ch6_T1_5	23.094	3													Ch1_NoMins_2,4-0,6-Tiles3-1,czi:Ch1_T3_12	19.064	3													Ch3_Mins_4-2_Tile1-1,czi:Ch3_T1_6:c:2/3 z:15/36 - Ch3_Mins_4-2_Tile1,czi #1	20.634	3													Ch2_NoMins_4-2_TileScanB2,czi:Ch4_TB2_6:c:2/2 z:22/43 - Ch2_NoMins_4-2_TileScanB2,czi #1	16.911	3
	Ch6_Mins_2,4-0,6_Tiles5-1,czi:Ch6_T5_6	23.094	3													Ch2_NoMins_2,4-0,6-Tiles1-2,czi:Ch2_T2_4	19.064	3													Ch3_Mins_4-2_Tile2-1,czi:Ch3_T2_3:c:2/3 z:11/32 - Ch3_Mins_4-2_Tile2,czi #1	20.634	4													Ch2_NoMins_4-2_TileScanA1,czi:Ch2_TA1_8:c:2/3 z:6/30 - Ch2_NoMins_4-2_TileScanA1,czi #1	16.911	2
	Ch6_Mins_2,4-0,6_Tiles9-1,czi:Ch6_T9_2	23.094	2													Ch3_NoMins_2,4-0,6_Tile2-1,czi:Ch3_T2_4	19.064	4													Ch3_Mins_4-2_Tile4-1,czi:Ch3_T4_2:c:2/3 z:10/31 - Ch3_Mins_4-2_Tile4,czi #1	20.634	2													Ch4-noMins_4-2_Tile5-2,czi:Ch4_T5_5:c:1/2 z:7/21 - Ch4-noMins_4-2_Tile5,czi #1	17.162	4
	Ch4_Mins_2,4-0,6_Tiles4-1,czi:Ch4_T4_1	23.406	2													Ch3_NoMins_2,4-0,6_Tile2-1,czi:Ch3_T2_5	19.064	3													Ch1_Mins_4-2_TileA2,czi:Ch1-2_TA2_8:c:2/3 z:10/33 - Ch1_Mins_4-2_TileA2,czi #1	20.658	4													Ch5_noMins_4-2_Tile4-1,czi:Ch5_T4_6:c:1/2 z:11/21 - Ch5_noMins_4-2_Tile4,czi #1	17.162	4
	Ch5_Mins_2,4-0,6_Tiles8-2,czi:Ch5_T8_19:c:2/3 z:15/47 - Ch5_Mins_2,4-0,6_Tiles8,czi #1	23.603	2													Ch2_NoMins_2,4-0,6-Tiles1-2,czi:Ch2_T2_8	19.678	2													Ch1_Mins_4-2_TileA2,czi:Ch1-2_TA2_14:c:2/3 z:8/33 - Ch1_Mins_4-2_TileA2,czi #1	20.658	2													Ch2_NoMins_4-2_TileScanB2,czi:Ch4_TB2_3:c:2/2 z:25/43 - Ch2_NoMins_4-2_TileScanB2,czi #1	17.473	3
	Ch4_Mins_2,4-0,6_Tiles1-1,czi:Ch4_T1_7:	23.739	3													Ch3_NoMins_2,4-0,6_Tile3,czi:Ch3_T3_15:c:1/2 z:10/24 - Ch3_NoMins_2,4-0,6_Tile3,czi #1	19.678	3													Ch3_Mins_4-2_Tile1-1,czi:Ch3_T1_3:c:2/3 z:10/36 - Ch3_Mins_4-2_Tile1,czi #1	20.888	2													Ch2_NoMins_4-2_TileScanB4,czi:Ch2_TB4_5:c:1/2 z:13/50 - Ch2_NoMins_4-2_TileScanB4,czi #1	17.473	3
	Ch5_Mins_2,4-0,6_Tiles2-1,czi:Ch5_T2_3	24.053	4													Ch2_NoMins_2,4-0,6-Tiles2,czi:Ch2_T2_17	20	3													Ch3_Mins_4-2_Tile1-1,czi:Ch3_T1_5:c:2/3 z:10/36 - Ch3_Mins_4-2_Tile1,czi #1	20.888	3													Ch2_NoMins_4-2_TileScanA4,czi:Ch2_TA4_2:c:1/2 z:7/33 - Ch2_NoMins_4-2_TileScanA4,czi #1	17.473	4
	Ch6_Mins_2,4-0,6_Tiles3-1,czi:Ch6_T3_2	24.053	3													Ch1_NoMins_2,4-0,6-Tiles7-1,czi:Ch1_T7_1	20.062	3													Ch2_Mins_4-2_Tile3-1,czi:Ch2_T3_4:c:2/3 z:12/38 - Ch2_Mins_4-2_Tile3,czi #1	21.238	3													Ch5_noMins_4-2_Tile1-1,czi:Ch5_T1_4:c:1/2 z:9/30 - Ch5_noMins_4-2_Tile1,czi #1	17.502	4
	Ch4_Mins_2,4-0,6_Tiles3-1,czi:Ch4_T3_5	24.368	3													Ch1_NoMins_2,4-0,6-Tiles7-1,czi:Ch1_T7_6	20.062	1													Ch1_Mins_4-2_TileA2,czi:Ch1-2_TA2_7:c:2/3 z:10/33 - Ch1_Mins_4-2_TileA2,czi #1	21.261	2													Ch6_noMins_4-2_Tile5,czi:Ch6_T5_3:c:1/2 z:7/27 - Ch6_noMins_4-2_Tile5,czi #1	17.502	2
	Ch4_Mins_2,4-0,6_Tiles4-1,czi:Ch4_T4_4	24.653	1													Ch3_NoMins_2,4-0,6_Tile2-1,czi:Ch3_T2_3	20.261	2													Ch1_Mins_4-2_TileA3,czi:Ch1_TA3_2:c:2/3 z:6/33 - Ch1_Mins_4-2_TileA3,czi #1	21.261	1													Ch2_NoMins_4-2_TileScanA1,czi:Ch2_TA1_1:c:2/3 z:7/30 - Ch2_NoMins_4-2_TileScanA1,czi #1	18.155	4
	Ch6_Mins_2,4-0,6_Tiles9-1,czi:Ch6_T9_3	24.653	3													Ch3_NoMins_2,4-0,6_Tile3,czi:Ch3_T3_17:c:1/2 z:10/24 - Ch3_NoMins_2,4-0,6_Tile3,czi #1	20.261	4													Ch1_Mins_4-2_TileA3,czi:Ch1_TA3_3:c:2/3 z:6/33 - Ch1_Mins_4-2_TileA3,czi #1	21.261	4													Ch4-noMins_4-2_Tile3,czi:Ch4_T3_1:c:2/3 z:9/27 - Ch4-noMins_4-2_Tile3,czi #1	18.403	4
	STD_Ch4_Mins_2,4-0,6_Tiles5-1,czi:Ch4_T5_6	25.308	3													Ch1_NoMins_2,4-0,6-Tiles3-1,czi:Ch1_T3_7	20.634	4													Ch2_Mins_4-2_Tile2-1,czi:Ch2_T2_3:c:2/3 z:11/36 - Ch2_Mins_4-2_Tile2,czi #1	21.542	3													Ch4-noMins_4-2_Tile5-2,czi:Ch4_T5_9:c:1/2 z:8/21 - Ch4-noMins_4-2_Tile5,czi #1	18.403	2
	Ch4_Mins_2,4-0,6_Tiles7-1,czi:Ch4_T7_5	25.588	2													Ch2_NoMins_2,4-0,6-Tiles2,czi:Ch2_T2_14	20.634	2													Ch2_Mins_4-2_Tile1-1,czi:Ch2_T1_5:c:2/3 z:12/43 - Ch2_Mins_4-2_Tile1,czi #1	21.847	3													Ch6_noMins_4-2_Tile5,czi:Ch6_T5_5:c:1/2 z:7/27 - Ch6_noMins_4-2_Tile5,czi #1	18.72	4
	Ch5_Mins_2,4-0,6_Tiles2-1,czi:Ch5_T2_2	25.588	2													Ch3_NoMins_2,4-0,6_Tile1-1,czi:Ch3_T1_10	20.634	3													Ch1_Mins_4-2_TileA1-1,czi:Ch1-2_T1_6:c:2/3 z:9/32 - Ch1_Mins_4-2_TileA1,czi #1	21.961	3													Ch4-noMins_4-2_Tile4-1,czi:Ch4_T4_1:c:2/3 z:7/24 - Ch4-noMins_4-2_Tile4,czi #1	19.064	4
	Ch4_Mins_2,4-0,6_Tiles6-1,czi:Ch4_T6_4	25.908	3													Ch3_NoMins_2,4-0,6_Tile2-1,czi:Ch3_T2_2	20.634	2													Ch1_Mins_4-2_TileA1-1,czi:Ch1-2_T1_4:c:2/3 z:10/32 - Ch1_Mins_4-2_TileA1,czi #1	22.485	2													Ch6_noMins_4-2_Tile13,czi:Ch6_T13_1:c:1/2 z:7/33 - Ch6_noMins_4-2_Tile13,czi #1	19.268	3
	Ch5_Mins_2,4-0,6_Tiles6-1,czi:Ch5_T6_5	25.908	2													Ch1_NoMins_2,4-0,6-Tiles1-1,czi:Ch1_T1_8	20.888	3													Ch3_Mins_4-2_Tile1-1,czi:Ch3_T1_1:c:2/3 z:10/36 - Ch3_Mins_4-2_Tile1,czi #1	22.805	3													Ch2_NoMins_4-2_TileScanB4,czi:Ch2_TB4_2:c:2/2 z:13/50 - Ch2_NoMins_4-2_TileScanB4,czi #1	19.268	2
	Ch5_Mins_2,4-0,6_Tiles1-1,czi:Ch5_T1_4	26.21	2													Ch1_NoMins_2,4-0,6-Tiles3-1,czi:Ch1_T3_2	20.888	3													Ch1_Mins_4-2_TileA2,czi:Ch1-2_TA2_3:c:2/3 z:9/33 - Ch1_Mins_4-2_TileA2,czi #1	23.603	3													Ch4-noMins_4-2_Tile3,czi:Ch4_T3_6:c:2/3 z:12/27 - Ch4-noMins_4-2_Tile3,czi #1	19.357	3
	Ch5_Mins_2,4-0,6_Tiles6-1,czi:Ch5_T6_9	26.532	3													Ch3_NoMins_2,4-0,6_Tile1-1,czi:Ch3_T1_4	21.238	4													Ch1_Mins_4-2_Tiles8-1,czi:Ch1_T8_3:c:2/3 z:8/30 - Ch1_Mins_4-2_Tiles8,czi #1	23.739	2													Ch5_noMins_4-2_Tile3,czi:Ch5_T3_1:c:1/2 z:14/27 - Ch5_noMins_4-2_Tile3,czi #1	19.357	3
	Ch4_Mins_2,4-0,6_Tiles4-1,czi:Ch4_T4_5	26.827	2													Ch1_NoMins_2,4-0,6-Tiles2-1-1,czi:Ch1_T2_2	21.847	2													Ch2_Mins_4-2_Tile5-1,czi:Ch2_T5_2:c:2/3 z:14/33 - Ch2_Mins_4-2_Tile5,czi #1	23.739	3													Ch4-noMins_4-2_Tile1-1,czi:Ch4_T1_8:c:2/3 z:8/29 - Ch4-noMins_4-2_Tile1,czi #1	19.678	3
	Ch6_Mins_2,4-0,6_Tiles3-1,czi:Ch6_T3_4	27.169	3													Ch2_NoMins_2,4-0,6-Tiles2,czi:Ch2_T2_12	21.847	3													Ch1_Mins_4-2_Tiles8-1,czi:Ch1_T8_2:c:2/3 z:8/30 - Ch1_Mins_4-2_Tiles8,czi #1	24.053	3													Ch2_NoMins_4-2_TileScanB4,czi:Ch2_TB4_3:c:1/2 z:14/50 - Ch2_NoMins_4-2_TileScanB4,czi #1	20.062	4
	Ch6_Mins_2,4-0,6_Tiles2-1,czi:Ch6_T2_4	27.764	3													Ch1_NoMins_2,4-0,6-Tiles7-1,czi:Ch1_T7_12	21.961	2													Ch2_Mins_4-2_Tile4-1,czi:Ch2_T4_2:c:2/3 z:12/37 - Ch2_Mins_4-2_Tile4,czi #1	24.053	3													Ch2_NoMins_4-2_TileScanA1,czi:Ch2_TA1_3:c:3/3 z:6/30 - Ch2_NoMins_4-2_TileScanA1,czi #1	20.062	4
	Ch6_Mins_2,4-0,6_Tiles6-1,czi:Ch6_T6_3	28.108	3													Ch2_NoMins_2,4-0,6-Tiles1-2,czi:Ch2_T2_13	22.177	2													Ch3_Mins_4-2_Tile4-1,czi:Ch3_T4_3:c:2/3 z:9/31 - Ch3_Mins_4-2_Tile4,czi #1	24.053	3													Ch4-noMins_4-2_Tile3,czi:Ch4_T3_2:c:2/3 z:10/27 - Ch4-noMins_4-2_Tile3,czi #1	20.261	3
	Ch5_Mins_2,4-0,6_Tiles8-2,czi:Ch5_T8_4:c:2/3 z:17/47 - Ch5_Mins_2,4-0,6_Tiles8,czi #1	28.135	3													Ch2_NoMins_2,4-0,6-Tiles5-1,czi:Ch2_T5_3:c:1/2 z:12/33 - Ch2_NoMins_2,4-0,6-Tiles5,czi #1	22.485	4													Ch1_Mins_4-2_TileA2,czi:Ch1-2_TA2_10:c:2/3 z:10/33 - Ch1_Mins_4-2_TileA2,czi #1	24.398	2													Ch4-noMins_4-2_Tile5-2,czi:Ch4_T5_4:c:1/2 z:8/21 - Ch4-noMins_4-2_Tile5,czi #1	20.634	2
	Ch5_Mins_2,4-0,6_Tiles8-2,czi:Ch5_T8_10:c:2/3 z:15/47 - Ch5_Mins_2,4-0,6_Tiles8,czi #1	28.135	3													Ch1_NoMins_2,4-0,6-Tiles5-1,czi:Ch1_T5_8:c:1/2 z:9/29 - Ch1_NoMins_2,4-0,6-Tiles5,czi #1	23.094	3													Ch1_Mins_4-2_Tiles2-1,czi:Ch1_T2_4:c:2/3 z:14/28 - Ch1_Mins_4-2_Tiles2,czi #1	24.641	3													Ch2_NoMins_4-2_TileScanB1,czi:Ch2_TB1_10:c:2/2 z:16/33 - Ch2_NoMins_4-2_TileScanB1,czi #1	20.658	3
	Ch6_Mins_2,4-0,6_Tiles1-1,czi:Ch6_T1_6	28.4	3													Ch1_NoMins_2,4-0,6-Tiles3-1,czi:Ch1_T3_8	23.406	3													Ch1_Mins_4-2_Tiles7-1,czi:Ch1_T7_4:c:2/3 z:10/33 - Ch1_Mins_4-2_Tiles7,czi #1	24.951	3													Ch2_NoMins_4-2_TileScanB4,czi:Ch2_TB4_9:c:2/2 z:14/50 - Ch2_NoMins_4-2_TileScanB4,czi #1	20.658	3
	Ch5_Mins_2,4-0,6_Tiles8-2,czi:Ch5_T8_1:c:2/3 z:18/47 - Ch5_Mins_2,4-0,6_Tiles8,czi #1	28.719	3													Ch1_NoMins_2,4-0,6-Tiles3-1,czi:Ch1_T3_13	23.406	2													Ch3_Mins_4-2_Tile3-1,czi:Ch3_T1_11:c:2/3 z:10/30 - Ch3_Mins_4-2_Tile3,czi #1	24.951	3													Ch5_noMins_4-2_Tile6-1,czi:Ch5_T6_4:c:1/2 z:7/34 - Ch5_noMins_4-2_Tile6-2,czi #1	21.261	3
	Ch5_Mins_2,4-0,6_Tiles8-2,czi:Ch5_T8_2:c:2/3 z:16/47 - Ch5_Mins_2,4-0,6_Tiles8,czi #1	28.719	3													Ch2_NoMins_2,4-0,6-Tiles1-2,czi:Ch2_T2_12	23.406	2													Ch1_Mins_4-2_TileA2,czi:Ch1-2_TA2_12:c:2/3 z:11/33 - Ch1_Mins_4-2_TileA2,czi #1	25.03	1													Ch4-noMins_4-2_Tile4-1,czi:Ch4_T4_2:c:2/3 z:9/24 - Ch4-noMins_4-2_Tile4,czi #1	21.542	3
	Ch4_Mins_2,4-0,6_Tiles3-1,czi:Ch4_T3_7	29.342	3													Ch2_NoMins_2,4-0,6-Tiles2,czi:Ch2_T2_8	23.406	3													Ch1_Mins_4-2_TileA3,czi:Ch1_TA3_4:c:2/3 z:9/33 - Ch1_Mins_4-2_TileA3,czi #1	25.03	2													Ch5_noMins_4-2_Tile1-1,czi:Ch5_T1_13:c:1/2 z:12/30 - Ch5_noMins_4-2_Tile1,czi #1	21.847	3
	Ch6_Mins_2,4-0,6_Tiles6-1,czi:Ch6_T6_4	29.342	3													Ch2_NoMins_2,4-0,6-Tiles5-1,czi:Ch2_T5_2:c:1/2 z:12/33 - Ch2_NoMins_2,4-0,6-Tiles5,czi #1	23.603	2													Ch1_Mins_4-2_Tiles8-1,czi:Ch1_T8_6:c:2/3 z:11/30 - Ch1_Mins_4-2_Tiles8,czi #1	25.308	3													Ch5_noMins_4-2_Tile1-1,czi:Ch5_T1_15:c:1/2 z:17/30 - Ch5_noMins_4-2_Tile1,czi #1	21.847	4
	Ch5_Mins_2,4-0,6_Tiles8-2,czi:Ch5_T8_9:c:2/3 z:20/47 - Ch5_Mins_2,4-0,6_Tiles8,czi #1	29.376	3													Ch2_NoMins_2,4-0,6-Tiles2,czi:Ch2_T2_13	24.053	3													Ch2_Mins_4-2_Tile6-1,czi:Ch2_T6_4:c:2/3 z:15/38 - Ch2_Mins_4-2_Tile6,czi #1	25.908	3													Ch4-noMins_4-2_Tile5-2,czi:Ch4_T5_6:c:1/2 z:8/21 - Ch4-noMins_4-2_Tile5,czi #1	22.177	3
	Ch5_Mins_2,4-0,6_Tiles8-2,czi:Ch5_T8_21:c:2/3 z:18/47 - Ch5_Mins_2,4-0,6_Tiles8,czi #1	29.376	1													Ch3_NoMins_2,4-0,6_Tile3,czi:Ch3_T3_7:c:1/2 z:12/24 - Ch3_NoMins_2,4-0,6_Tile3,czi #1	24.368	3													Ch2_Mins_4-2_Tile1-1,czi:Ch2_T1_4:c:2/3 z:15/43 - Ch2_Mins_4-2_Tile1,czi #1	26.21	3													Ch6_noMins_4-2_Tile13,czi:Ch6_T13_2:c:1/2 z:8/33 - Ch6_noMins_4-2_Tile13,czi #1	22.485	4
	Ch5_Mins_2,4-0,6_Tiles8-2,czi:Ch5_T8_23:c:2/3 z:21/47 - Ch5_Mins_2,4-0,6_Tiles8,czi #1	29.902	3													Ch1_NoMins_2,4-0,6-Tiles4-1,czi:Ch1_T4_10	24.653	3													Ch2_Mins_4-2_Tile4-1,czi:Ch2_T4_4:c:2/3 z:12/37 - Ch2_Mins_4-2_Tile4,czi #1	26.21	3													Ch2_NoMins_4-2_TileScanB2,czi:Ch4_TB2_5:c:2/2 z:31/43 - Ch2_NoMins_4-2_TileScanB2,czi #1	22.485	3
	Ch4_Mins_2,4-0,6_Tiles2-1,czi:Ch4_T2_11	30.267	3													Ch2_NoMins_2,4-0,6-Tiles2,czi:Ch2_T2_3	24.951	3													Ch3_Mins_4-2_Tile2-1,czi:Ch3_T2_6:c:2/3 z:11/32 - Ch3_Mins_4-2_Tile2,czi #1	26.21	3													Ch2_NoMins_4-2_TileScanA4,czi:Ch2_TA4_9:c:1/2 z:8/33 - Ch2_NoMins_4-2_TileScanA4,czi #1	22.485	4
	STD_Ch4_Mins_2,4-0,6_Tiles5-1,czi:Ch4_T5_5	30.267	3													Ch3_NoMins_2,4-0,6_Tile3,czi:Ch3_T3_1:c:1/2 z:12/24 - Ch3_NoMins_2,4-0,6_Tile3,czi #1	24.951	3													Ch3_Mins_4-2_Tile3-1,czi:Ch3_T1_10:c:2/3 z:9/30 - Ch3_Mins_4-2_Tile3,czi #1	26.21	3													Ch5_noMins_4-2_Tile3,czi:Ch5_T3_2:c:1/2 z:12/27 - Ch5_noMins_4-2_Tile3,czi #1	22.805	4
	Ch5_Mins_2,4-0,6_Tiles8-2,czi:Ch5_T8_26:c:2/3 z:20/47 - Ch5_Mins_2,4-0,6_Tiles8,czi #1	30.566	3													Ch2_NoMins_2,4-0,6-Tiles2,czi:Ch2_T2_18	25.308	3													Ch2_Mins_4-2_Tile3-1,czi:Ch2_T3_6:c:2/3 z:15/38 - Ch2_Mins_4-2_Tile3,czi #1	26.532	3													Ch5_noMins_4-2_Tile6-1,czi:Ch5_T6_3:c:1/2 z:7/34 - Ch5_noMins_4-2_Tile6-2,czi #1	23.19	2
	Ch6_Mins_2,4-0,6_Tiles2-1,czi:Ch6_T2_2	30.599	2													Ch1_NoMins_2,4-0,6-Tiles5-1,czi:Ch1_T5_6:c:1/2 z:11/29 - Ch1_NoMins_2,4-0,6-Tiles5,czi #1	25.55	2													Ch1_Mins_4-2_Tiles8-1,czi:Ch1_T8_14:c:2/3 z:9/30 - Ch1_Mins_4-2_Tiles8,czi #1	26.827	3													Ch4-noMins_4-2_Tile3,czi:Ch4_T3_3:c:2/3 z:15/27 - Ch4-noMins_4-2_Tile3,czi #1	23.406	4
	Ch4_Mins_2,4-0,6_Tiles6-1,czi:Ch4_T6_3	30.899	3													Ch1_NoMins_2,4-0,6-Tiles5-1,czi:Ch1_T5_10:c:1/2 z:10/29 - Ch1_NoMins_2,4-0,6-Tiles5,czi #1	25.908	3													Ch1_Mins_4-2_TileA1-1,czi:Ch1-2_T1_5:c:2/3 z:12/32 - Ch1_Mins_4-2_TileA1,czi #1	27.52	3													Ch2_NoMins_4-2_TileScanA1,czi:Ch2_TA1_4:c:2/3 z:8/30 - Ch2_NoMins_4-2_TileScanA1,czi #1	23.603	2
	Ch6_Mins_2,4-0,6_Tiles8-1,czi:Ch6_T8_3	31.208	2													Ch1_NoMins_2,4-0,6-Tiles4-1,czi:Ch1_T4_8	26.21	3													Ch2_Mins_4-2_Tile5-1,czi:Ch2_T5_5:c:2/3 z:14/33 - Ch2_Mins_4-2_Tile5,czi #1	27.764	3													Ch2_NoMins_4-2_TileScanA4,czi:Ch2_TA4_8:c:1/2 z:8/33 - Ch2_NoMins_4-2_TileScanA4,czi #1	23.603	4
	Ch5_Mins_2,4-0,6_Tiles8-2,czi:Ch5_T8_16:c:2/3 z:20/47 - Ch5_Mins_2,4-0,6_Tiles8,czi #1	31.899	3													Ch1_NoMins_2,4-0,6-Tiles7-1,czi:Ch1_T7_10	26.305	3													Ch1_Mins_4-2_Tiles8-1,czi:Ch1_T8_5:c:2/3 z:10/30 - Ch1_Mins_4-2_Tiles8,czi #1	28.4	3													Ch5_noMins_4-2_Tile1-1,czi:Ch5_T1_12:c:1/2 z:12/30 - Ch5_noMins_4-2_Tile1,czi #1	23.739	3
	Ch5_Mins_2,4-0,6_Tiles8-2,czi:Ch5_T8_3:c:2/3 z:19/47 - Ch5_Mins_2,4-0,6_Tiles8,czi #1	32.477	3													Ch2_NoMins_2,4-0,6-Tiles5-1,czi:Ch2_T5_1:c:1/2 z:15/33 - Ch2_NoMins_2,4-0,6-Tiles5,czi #1	26.873	3													Ch2_Mins_4-2_Tile5-1,czi:Ch2_T5_1:c:2/3 z:15/33 - Ch2_Mins_4-2_Tile5,czi #1	28.4	2													Ch2_NoMins_4-2_TileScanA4,czi:Ch2_TA4_4:c:2/2 z:8/33 - Ch2_NoMins_4-2_TileScanA4,czi #1	24.398	3
	STD_Ch4_Mins_2,4-0,6_Tiles5-1,czi:Ch4_T5_4	32.805	3													Ch3_NoMins_2,4-0,6_Tile1-1,czi:Ch3_T1_19	27.764	3													Ch2_Mins_4-2_Tile5-1,czi:Ch2_T5_4:c:2/3 z:19/33 - Ch2_Mins_4-2_Tile5,czi #1	28.4	2													Ch2_NoMins_4-2_TileScanA4,czi:Ch2_TA4_6:c:1/2 z:9/33 - Ch2_NoMins_4-2_TileScanA4,czi #1	25.03	4
	Ch5_Mins_2,4-0,6_Tiles8-2,czi:Ch5_T8_11:c:2/3 z:19/47 - Ch5_Mins_2,4-0,6_Tiles8,czi #1	33.705	2													Ch1_NoMins_2,4-0,6-Tiles5-1,czi:Ch1_T5_3:c:1/2 z:12/29 - Ch1_NoMins_2,4-0,6-Tiles5,czi #1	28.108	3													Ch3_Mins_4-2_Tile1-1,czi:Ch3_T1_2:c:2/3 z:12/36 - Ch3_Mins_4-2_Tile1,czi #1	29.638	3													Ch6_noMins_4-2_Tile13,czi:Ch6_T13_4:c:1/2 z:10/33 - Ch6_noMins_4-2_Tile13,czi #1	25.511	3
	Ch5_Mins_2,4-0,6_Tiles9-1,czi:Ch5_T9_3:c:2/3 z:19/53 - Ch5_Mins_2,4-0,6_Tiles9,czi #1	33.705	3													Ch2_NoMins_2,4-0,6-Tiles2,czi:Ch2_T2_15	28.108	2													Ch3_Mins_4-2_Tile4-1,czi:Ch3_T4_9:c:2/3 z:14/31 - Ch3_Mins_4-2_Tile4,czi #1	29.638	3													Ch4-noMins_4-2_Tile4-1,czi:Ch4_T4_6:c:2/3 z:9/24 - Ch4-noMins_4-2_Tile4,czi #1	27.169	3
	Ch4_Mins_2,4-0,6_Tiles1-1,czi:Ch4_T1_4	34.014	3													Ch3_NoMins_2,4-0,6_Tile2-1,czi:Ch3_T2_9	28.108	3													Ch1_Mins_4-2_TileA1-1,czi:Ch1-2_T1_7:c:2/3 z:11/32 - Ch1_Mins_4-2_TileA1,czi #1	29.902	3													Ch2_NoMins_4-2_TileScanA1,czi:Ch2_TA1_5:c:2/3 z:9/30 - Ch2_NoMins_4-2_TileScanA1,czi #1	27.52	3
	Ch5_Mins_2,4-0,6_Tiles8-2,czi:Ch5_T8_13:c:2/3 z:20/47 - Ch5_Mins_2,4-0,6_Tiles8,czi #1	34.324	3													Ch1_NoMins_2,4-0,6-Tiles4-1,czi:Ch1_T4_5	29.342	3													Ch1_Mins_4-2_Tiles8-1,czi:Ch1_T8_13:c:2/3 z:10/30 - Ch1_Mins_4-2_Tiles8,czi #1	29.936	2													Ch2_NoMins_4-2_TileScanA4,czi:Ch2_TA4_3:c:2/2 z:12/33 - Ch2_NoMins_4-2_TileScanA4,czi #1	28.135	3
	Ch5_Mins_2,4-0,6_Tiles8-2,czi:Ch5_T8_15:c:2/3 z:20/47 - Ch5_Mins_2,4-0,6_Tiles8,czi #1	35.004	3													Ch1_NoMins_2,4-0,6-Tiles5-1,czi:Ch1_T5_2:c:1/2 z:11/29 - Ch1_NoMins_2,4-0,6-Tiles5,czi #1	29.342	3													Ch2_Mins_4-2_Tile2-1,czi:Ch2_T2_5:c:2/3 z:15/36 - Ch2_Mins_4-2_Tile2,czi #1	30.267	3													Ch4-noMins_4-2_Tile4-1,czi:Ch4_T4_7:c:2/3 z:9/24 - Ch4-noMins_4-2_Tile4,czi #1	29.342	3
	Ch5_Mins_2,4-0,6_Tiles8-2,czi:Ch5_T8_25:c:2/3 z:22/47 - Ch5_Mins_2,4-0,6_Tiles8,czi #1	35.628	3													Ch1_NoMins_2,4-0,6-Tiles2-1-1,czi:Ch1_T2_9	29.936	3													Ch1_Mins_4-2_TileA2,czi:Ch1-2_TA2_6:c:2/3 z:12/33 - Ch1_Mins_4-2_TileA2,czi #1	30.566	3													Ch2_NoMins_4-2_TileScanA1,czi:Ch2_TA1_7:c:2/3 z:9/30 - Ch2_NoMins_4-2_TileScanA1,czi #1	29.376	3
	Ch5_Mins_2,4-0,6_Tiles8-2,czi:Ch5_T8_7:c:2/3 z:22/47 - Ch5_Mins_2,4-0,6_Tiles8,czi #1	36.805	3													Ch1_NoMins_2,4-0,6-Tiles3-1,czi:Ch1_T3_1	29.936	3													Ch2_Mins_4-2_Tile1-1,czi:Ch2_T1_3:c:2/3 z:17/43 - Ch2_Mins_4-2_Tile1,czi #1	30.599	2													Ch5_noMins_4-2_Tile6-1,czi:Ch5_T6_2:c:1/2 z:9/34 - Ch5_noMins_4-2_Tile6-2,czi #1	29.902	3
	Ch4_Mins_2,4-0,6_Tiles1-1,czi:Ch4_T1_5	37.142	3													Ch3_NoMins_2,4-0,6_Tile1-1,czi:Ch3_T1_18	30.899	2													Ch1_Mins_4-2_Tiles8-1,czi:Ch1_T8_4:c:2/3 z:9/30 - Ch1_Mins_4-2_Tiles8,czi #1	30.899	2													Ch5_noMins_4-2_Tile6-1,czi:Ch5_T6_1:c:1/2 z:9/34 - Ch5_noMins_4-2_Tile6-2,czi #1	30.566	3
	Ch5_Mins_2,4-0,6_Tiles8-2,czi:Ch5_T8_22:c:2/3 z:21/47 - Ch5_Mins_2,4-0,6_Tiles8,czi #1	37.439	3													Ch2_NoMins_2,4-0,6-Tiles1-2,czi:Ch2_T2_7	32.439	4													Ch1_Mins_4-2_TileA1-1,czi:Ch1-2_T1_3:c:2/3 z:12/32 - Ch1_Mins_4-2_TileA1,czi #1	31.295	3													Ch5_noMins_4-2_Tile6-1,czi:Ch5_T6_5:c:1/2 z:9/34 - Ch5_noMins_4-2_Tile6-2,czi #1	30.566	3
	Ch4_Mins_2,4-0,6_Tiles1-1,czi:Ch4_T1_6	37.77	2													Ch1_NoMins_2,4-0,6-Tiles7-1,czi:Ch1_T7_9	33.705	3													Ch1_Mins_4-2_Tiles7-1,czi:Ch1_T7_8:c:2/3 z:13/33 - Ch1_Mins_4-2_Tiles7,czi #1	31.526	3													Ch2_NoMins_4-2_TileScanA1,czi:Ch2_TA1_10:c:2/3 z:9/30 - Ch2_NoMins_4-2_TileScanA1,czi #1	32.477	3
	Ch5_Mins_2,4-0,6_Tiles8-2,czi:Ch5_T8_24:c:2/3 z:25/47 - Ch5_Mins_2,4-0,6_Tiles8,czi #1	40	3													Ch1_NoMins_2,4-0,6-Tiles5-1,czi:Ch1_T5_9:c:1/2 z:15/29 - Ch1_NoMins_2,4-0,6-Tiles5,czi #1	34.947	3													Ch2_Mins_4-2_Tile4-1,czi:Ch2_T4_5:c:2/3 z:15/37 - Ch2_Mins_4-2_Tile4,czi #1	31.526	3													Ch6_noMins_4-2_Tile13,czi:Ch6_T13_5:c:1/2 z:13/33 - Ch6_noMins_4-2_Tile13,czi #1	33.149	3
	Ch5_Mins_2,4-0,6_Tiles8-2,czi:Ch5_T8_8:c:2/3 z:29/47 - Ch5_Mins_2,4-0,6_Tiles8,czi #1	41.268	3													Ch1_NoMins_2,4-0,6-Tiles7-1,czi:Ch1_T7_5	35.004	3													Ch1_Mins_4-2_Tiles7-1,czi:Ch1_T7_5:c:2/3 z:10/33 - Ch1_Mins_4-2_Tiles7,czi #1	31.845	3													Ch2_NoMins_4-2_TileScanA1,czi:Ch2_TA1_6:c:2/3 z:11/30 - Ch2_NoMins_4-2_TileScanA1,czi #1	33.705	3
	Ch5_Mins_2,4-0,6_Tiles8-2,czi:Ch5_T8_12:c:2/3 z:24/47 - Ch5_Mins_2,4-0,6_Tiles8,czi #1	41.775	3													Ch1_NoMins_2,4-0,6-Tiles7-1,czi:Ch1_T7_8	36.805	3													Ch1_Mins_4-2_Tiles7-1,czi:Ch1_T7_6:c:2/3 z:11/33 - Ch1_Mins_4-2_Tiles7,czi #1	32.149	3													Ch5_noMins_4-2_Tile6-1,czi:Ch5_T6_7:c:1/2 z:11/34 - Ch5_noMins_4-2_Tile6-2,czi #1	34.324	3
	Ch5_Mins_2,4-0,6_Tiles8-2,czi:Ch5_T8_6:c:2/3 z:25/47 - Ch5_Mins_2,4-0,6_Tiles8,czi #1	46.811	3													Ch1_NoMins_2,4-0,6-Tiles7-1,czi:Ch1_T7_4	42.476	3													Ch1_Mins_4-2_TileA1-1,czi:Ch1-2_T1_1:c:2/3 z:13/32 - Ch1_Mins_4-2_TileA1,czi #1	33.705	2													Ch6_noMins_4-2_Tile13,czi:Ch6_T13_3:c:1/2 z:11/33 - Ch6_noMins_4-2_Tile13,czi #1	35.004	3
	Ch5_Mins_2,4-0,6_Tiles8-2,czi:Ch5_T8_14:c:2/3 z:28/47 - Ch5_Mins_2,4-0,6_Tiles8,czi #1	48.106	3													Ch1_NoMins_2,4-0,6-Tiles7-1,czi:Ch1_T7_3	47.479	3													Ch3_Mins_4-2_Tile4-1,czi:Ch3_T4_8:c:2/3 z:13/31 - Ch3_Mins_4-2_Tile4,czi #1	33.72	3													Ch5_noMins_4-2_Tile6-1,czi:Ch5_T6_6:c:1/2 z:10/34 - Ch5_noMins_4-2_Tile6-2,czi #1	37.439	3
	Ch5_Mins_2,4-0,6_Tiles8-2,czi:Ch5_T8_5:c:2/3 z:29/47 - Ch5_Mins_2,4-0,6_Tiles8,czi #1	53.654	3													Ch1_NoMins_2,4-0,6-Tiles7-1,czi:Ch1_T7_13	53.654	3													Ch1_Mins_4-2_TileA1-1,czi:Ch1-2_T1_2:c:2/3 z:13/32 - Ch1_Mins_4-2_TileA1,czi #1	35.004	3													Ch5_noMins_4-2_Tile6-1,czi:Ch5_T6_8:c:1/2 z:12/34 - Ch5_noMins_4-2_Tile6-2,czi #1	37.439	3
[truncated: 5 more columns]

## Sheet: Figure 2b
Figure 2b
Frame	X	Y	Peri	Major	Minor	Angle	Circ.	Slice	AR	Round	AR b/a	Time sec	Minutes
1	19.955	21.206	92.889	26.577	23.919	23.553	0.727	1	1.111	0.9	0.899989	0	0
2	20.06	21.333	94.546	26.657	23.812	25.371	0.701	2	1.119	0.893	0.893274	14.42	0.240333
3	20.191	21.047	87.987	27.125	24.014	26.39	0.83	3	1.13	0.885	0.885309	28.84	0.480667
4	20.383	20.972	86.777	26.888	24.006	30.344	0.846	4	1.12	0.893	0.892815	43.26	0.721
5	20.511	20.779	90.952	26.748	23.993	27.891	0.766	5	1.115	0.897	0.897002	57.68	0.961333
6	20.621	20.746	92.47	26.677	23.947	28.354	0.737	6	1.114	0.898	0.897665	72.1	1.20167
7	20.76	20.696	92.311	26.723	23.984	30.615	0.742	7	1.114	0.897	0.897504	86.52	1.442
8	20.688	20.589	98.065	26.725	23.845	29.348	0.654	8	1.121	0.892	0.892236	100.94	1.68233
9	20.761	20.56	90.142	26.745	23.972	29.914	0.779	9	1.116	0.896	0.896317	115.36	1.92267
10	20.526	20.808	89.47	27.18	24.409	27.97	0.818	10	1.114	0.898	0.89805	129.78	2.163
11	20.186	20.947	90.543	27.096	24.486	24.682	0.799	11	1.107	0.904	0.903676	144.2	2.40333
12	20.096	20.822	90.223	26.951	24.297	21.532	0.794	12	1.109	0.902	0.901525	158.62	2.64367
13	20.114	21.047	90.196	27.024	24.293	25.786	0.796	13	1.112	0.899	0.898942	173.04	2.884
14	19.974	21.248	91.987	27.005	24.426	28.245	0.769	14	1.106	0.904	0.904499	187.46	3.12433
15	20.02	21.108	90.618	26.945	24.279	28.851	0.786	15	1.11	0.901	0.901058	201.88	3.36467
16	20.008	21.171	91.584	26.831	24.262	25.94	0.766	16	1.106	0.904	0.904253	216.3	3.605
17	20.052	21.047	92.341	26.957	24.221	25.271	0.756	17	1.113	0.899	0.898505	230.72	3.84533
18	20.356	20.955	89.135	27.093	24.243	17.562	0.816	18	1.118	0.895	0.894807	245.14	4.08567
19	20.519	20.788	88.485	27.039	24.206	25.23	0.825	19	1.117	0.895	0.895225	259.56	4.326
20	20.749	20.519	88.097	26.928	24.265	25.661	0.831	20	1.11	0.901	0.901107	273.98	4.56633
21	20.847	20.379	87.651	27.028	23.974	27.973	0.832	21	1.127	0.887	0.887006	288.4	4.80667
22	20.55	20.73	91.474	27.003	23.783	30.546	0.757	22	1.135	0.881	0.880754	302.82	5.047
23	20.544	20.597	90.777	26.951	23.653	29.163	0.763	23	1.139	0.878	0.87763	317.24	5.28733
24	20.428	20.634	89.868	27.123	23.669	33.698	0.785	24	1.146	0.873	0.872654	331.66	5.52767
25	20.516	20.542	97.502	26.893	23.611	35.014	0.659	25	1.139	0.878	0.877961	346.08	5.768
26	20.301	20.616	89.968	27.084	23.738	32.615	0.784	26	1.141	0.876	0.876458	360.5	6.00833
27	20.551	20.442	93.204	27.01	23.726	31.973	0.728	27	1.138	0.878	0.878415	374.92	6.24867
28	20.588	20.479	94.672	26.914	23.751	32.541	0.704	28	1.133	0.882	0.882478	389.34	6.489
29	20.547	20.523	100.991	26.93	23.826	30.869	0.621	29	1.13	0.885	0.884738	403.76	6.72933
30	20.748	20.232	144.984	26.209	24.181	31.172	0.298	30	1.084	0.923	0.922622	418.18	6.96967
31	20.886	21.386	89.572	27.279	24.19	32.304	0.812	32	1.128	0.887	0.886763	432.6	7.21
32	20.87	21.692	89.317	27.235	24.232	32.245	0.816	33	1.124	0.89	0.889737	461.44	7.69067
33	21.144	22.084	89.911	27.158	24.252	25.863	0.804	34	1.12	0.893	0.892997	475.86	7.931
34	22.517	21.949	87.944	27.28	24.041	24.941	0.837	35	1.135	0.881	0.881268	490.28	8.17133
35	23.844	22.69	88.416	27.265	23.989	23.823	0.826	36	1.137	0.88	0.879846	504.7	8.41167
36	24.311	23.002	88.313	27.388	23.939	23.767	0.83	37	1.144	0.874	0.874069	519.12	8.652
37	24.397	23.206	89.12	27.486	23.901	24.994	0.816	38	1.15	0.87	0.86957	533.54	8.89233
38	24.374	23.649	88.074	27.511	23.711	24.214	0.83	39	1.16	0.862	0.861873	547.96	9.13267
39	24.641	23.755	88.663	27.479	23.838	25.03	0.822	40	1.153	0.867	0.867499	562.38	9.373
40	25.096	23.689	87.713	27.408	23.791	23.144	0.837	41	1.152	0.868	0.868031	576.8	9.61333
41	25.329	24.046	87.549	27.333	23.834	19.345	0.839	42	1.147	0.872	0.871986	591.22	9.85367
42	25.513	24.221	89.295	27.324	23.875	17.107	0.807	43	1.144	0.874	0.873774	605.64	10.094
43	25.67	24.208	88.324	27.322	23.883	15.208	0.826	44	1.144	0.874	0.874131	620.06	10.3343
44	25.505	24.415	87.606	27.237	23.896	12.724	0.837	45	1.14	0.877	0.877336	634.48	10.5747
45	25.495	24.461	89.408	27.327	23.934	13.238	0.808	46	1.142	0.876	0.875837	648.9	10.815
46	25.567	24.2	87.743	27.227	23.985	11.284	0.837	47	1.135	0.881	0.880927	663.32	11.0553
47	25.593	24.153	87.552	27.188	24.075	10.875	0.843	48	1.129	0.886	0.885501	677.74	11.2957
48	25.515	24.199	88.773	27.198	24.046	13.065	0.819	49	1.131	0.884	0.884109	692.16	11.536
49	25.568	24.187	88.138	27.193	24.08	12.963	0.832	50	1.129	0.886	0.885522	706.58	11.7763
50	25.472	24.302	88.324	27.171	24.089	12.873	0.828	51	1.128	0.887	0.88657	721	12.0167
51	25.43	24.15	88.803	27.216	24.071	13.733	0.82	52	1.131	0.884	0.884443	735.42	12.257
52	25.416	24.39	88.286	27.23	24.068	12.461	0.83	53	1.131	0.884	0.883878	749.84	12.4973
53	25.578	23.965	89.507	27.143	24.176	14.093	0.808	54	1.123	0.891	0.89069	764.26	12.7377
54	25.666	24.204	87.275	27.124	24.145	15.125	0.849	55	1.123	0.89	0.890171	778.68	12.978
55	25.722	24.228	87.67	27.17	24.249	15.886	0.846	56	1.12	0.893	0.892492	793.1	13.2183
56	25.96	24.172	87.826	27.036	24.256	15.535	0.839	57	1.115	0.897	0.897174	807.52	13.4587
57	26.012	24.078	89.397	27.074	24.444	18.35	0.817	58	1.108	0.903	0.902859	821.94	13.699
58	25.926	23.837	88.606	26.768	24.584	8.724	0.827	60	1.089	0.918	0.91841	836.36	13.9393
59	25.378	24.282	88.884	26.774	24.481	8.547	0.819	61	1.094	0.914	0.914357	865.2	14.42
60	25.143	24.508	88.534	27.041	24.152	10.038	0.822	62	1.12	0.893	0.893162	879.62	14.6603
61	16.496	21.678	68.538	8.61	3.261	68.679	0.059	63	2.641	0.379	0.378746	894.04	14.9007
62	25.211	24.582	89.861	27.089	24.124	13.207	0.799	64	1.123	0.891	0.890546	908.46	15.141
63	25.298	24.479	88.86	26.866	24.104	12.844	0.809	65	1.115	0.897	0.897193	922.88	15.3813
64	25.219	24.32	88.948	26.891	24.292	13.306	0.815	66	1.107	0.903	0.903351	937.3	15.6217
65	25.288	24.398	87.974	26.858	24.286	9.712	0.832	67	1.106	0.904	0.904237	951.72	15.862
66	25.362	24.46	88.803	26.928	24.189	8.351	0.815	68	1.113	0.898	0.898284	966.14	16.1023
67	25.483	24.235	87.841	26.875	24.176	8.484	0.831	69	1.112	0.9	0.899572	980.56	16.3427
68	25.483	24.542	88.685	26.872	24.075	10.666	0.812	70	1.116	0.896	0.895914	994.98	16.583
69	25.24	24.818	88.671	26.845	24.067	10.461	0.811	71	1.115	0.897	0.896517	1009.4	16.8233
70	25.072	24.609	88.104	26.871	24.184	15.019	0.826	72	1.111	0.9	0.900004	1023.82	17.0637
71	25.231	24.382	87.83	26.785	24.262	14.907	0.831	73	1.104	0.906	0.905805	1038.24	17.304
72	25.105	24.49	88.419	26.708	24.207	15.542	0.816	74	1.103	0.906	0.906358	1052.66	17.5443
73	25.289	24.243	88.061	26.656	24.165	15.017	0.82	75	1.103	0.907	0.90655	1067.08	17.7847
74	25.176	24.154	88.97	26.728	24.207	15.406	0.807	76	1.104	0.906	0.905679	1081.5	18.025
75	25.163	24.298	88.693	26.684	24.216	16.049	0.811	77	1.102	0.908	0.90751	1095.92	18.2653
76	25.158	24.182	87.45	26.635	24.21	16.177	0.832	78	1.1	0.909	0.908954	1110.34	18.5057
77	25.049	24.407	87.982	26.665	24.269	17.125	0.825	79	1.099	0.91	0.910144	1124.76	18.746
78	25.115	24.273	87.073	26.569	24.237	15.808	0.838	80	1.096	0.912	0.912229	1139.18	18.9863
79	25.117	24.143	88.343	26.468	24.223	14.595	0.811	81	1.093	0.915	0.915181	1153.6	19.2267
80	24.942	24.362	88.449	26.495	24.277	18.299	0.811	82	1.091	0.916	0.916286	1168.02	19.467
81	24.841	24.334	88.023	26.493	24.355	17.736	0.822	83	1.088	0.919	0.919299	1182.44	19.7073
82	24.986	24.216	89.096	26.447	24.382	18.31	0.802	84	1.085	0.922	0.921919	1196.86	19.9477

## Sheet: Figure 2c
Figure 2c
Slice	Count	Average Size	Perim,	Major	Minor	Angle	Circ,	Feret	FeretX	FeretY	FeretAngle	MinFeret	Slice2	Column1	Time (min)	AR (b/a)
c:1/3 z:4/11 t:15/69 - Ch3_SLBCapBio_Atto655Neu_Eppi_GUVmix_	1	10.04	38.175	4.933	2.591	10.049	0.087	10.418	54	238	17.784	6.258	1	0	0	0.525238
c:1/3 z:4/11 t:16/69 - Ch3_SLBCapBio_Atto655Neu_Eppi_GUVmix_	1	142.727	49.23	15.476	11.742	102.638	0.74	15.362	106	55	102.907	11.917	2	13.12	0.218667	0.758723
c:1/3 z:4/11 t:17/69 - Ch3_SLBCapBio_Atto655Neu_Eppi_GUVmix_	1	142.61	47.222	15.54	11.684	117.641	0.804	15.387	103	65	111.154	11.91	3	26.24	0.437333	0.751866
c:1/3 z:4/11 t:18/69 - Ch3_SLBCapBio_Atto655Neu_Eppi_GUVmix_	1	143.132	47.562	15.359	11.865	126.893	0.795	15.413	80	64	125.942	12.213	4	39.36	0.656	0.772511
c:1/3 z:4/11 t:19/69 - Ch3_SLBCapBio_Atto655Neu_Eppi_GUVmix_	1	143.817	48.219	15.343	11.935	127.901	0.777	15.39	86	61	122.079	12.353	5	52.48	0.874667	0.777879
c:1/3 z:4/11 t:20/69 - Ch3_SLBCapBio_Atto655Neu_Eppi_GUVmix_	1	144.078	48.585	15.354	11.947	141.828	0.767	15.45	39	104	143.871	12.318	6	65.6	1.09333	0.778103
c:1/3 z:4/11 t:21/69 - Ch3_SLBCapBio_Atto655Neu_Eppi_GUVmix_	1	142.937	47.93	15.206	11.969	143.519	0.782	15.35	41	108	145.599	12.308	7	78.72	1.312	0.787124
c:1/3 z:4/11 t:22/69 - Ch3_SLBCapBio_Atto655Neu_Eppi_GUVmix_	1	143.089	48.171	15.091	12.072	162.738	0.775	15.125	53	102	152.484	12.275	8	91.84	1.53067	0.799947
c:1/3 z:4/11 t:23/69 - Ch3_SLBCapBio_Atto655Neu_Eppi_GUVmix_	1	144.385	47.831	15.321	11.999	178.487	0.793	15.441	34	143	173.737	12.354	9	104.96	1.74933	0.783173
c:1/3 z:4/11 t:24/69 - Ch3_SLBCapBio_Atto655Neu_Eppi_GUVmix_	1	145.234	48.758	15.292	12.092	13.565	0.768	15.454	45	182	16.899	12.523	10	118.08	1.968	0.79074
c:1/3 z:4/11 t:25/69 - Ch3_SLBCapBio_Atto655Neu_Eppi_GUVmix_	1	144.595	47.112	15.322	12.015	18.881	0.819	15.473	43	185	17.12	12.315	11	131.2	2.18667	0.784167
c:1/3 z:4/11 t:26/69 - Ch3_SLBCapBio_Atto655Neu_Eppi_GUVmix_	1	142.98	47.745	15.194	11.981	25.448	0.788	15.263	53	190	23.106	12.278	12	144.32	2.40533	0.788535
c:1/3 z:4/11 t:27/69 - Ch3_SLBCapBio_Atto655Neu_Eppi_GUVmix_	1	143.93	48.621	15.299	11.978	25.839	0.765	15.487	61	193	27.081	12.321	13	157.44	2.624	0.782927
c:1/3 z:4/11 t:28/69 - Ch3_SLBCapBio_Atto655Neu_Eppi_GUVmix_	1	145.401	48.165	15.315	12.088	35.034	0.788	15.484	64	199	31.32	12.444	14	170.56	2.84267	0.789292
c:1/3 z:4/11 t:29/69 - Ch3_SLBCapBio_Atto655Neu_Eppi_GUVmix_	1	146.542	48.025	15.458	12.07	45.16	0.798	15.532	75	217	44.023	12.397	15	183.68	3.06133	0.780825
c:1/3 z:4/11 t:30/69 - Ch3_SLBCapBio_Atto655Neu_Eppi_GUVmix_	1	143.992	49.415	15.18	12.077	52.149	0.741	15.355	96	232	54.76	12.428	16	196.8	3.28	0.795586
c:1/3 z:4/11 t:31/69 - Ch3_SLBCapBio_Atto655Neu_Eppi_GUVmix_	1	142.524	47.34	15.044	12.062	54.653	0.799	15.224	87	223	52.66	12.381	17	209.92	3.49867	0.801781
c:1/3 z:4/11 t:32/69 - Ch3_SLBCapBio_Atto655Neu_Eppi_GUVmix_	1	145.109	48.98	15.289	12.084	64.732	0.76	15.522	104	237	65.289	12.492	18	223.04	3.71733	0.790372
c:1/3 z:4/11 t:33/69 - Ch3_SLBCapBio_Atto655Neu_Eppi_GUVmix_	1	144.736	47.618	15.286	12.056	74.709	0.802	15.375	107	242	68.328	12.354	19	236.16	3.936	0.788696
c:1/3 z:4/11 t:34/69 - Ch3_SLBCapBio_Atto655Neu_Eppi_GUVmix_	1	144.521	47.773	15.244	12.071	83.044	0.796	15.304	120	251	80.614	12.416	20	249.28	4.15467	0.791853
c:1/3 z:4/11 t:35/69 - Ch3_SLBCapBio_Atto655Neu_Eppi_GUVmix_	1	143.821	47.609	15.162	12.077	86.065	0.797	15.183	136	12	93.062	12.354	21	262.4	4.37333	0.796531
c:1/3 z:4/11 t:36/69 - Ch3_SLBCapBio_Atto655Neu_Eppi_GUVmix_	0	#NUM!	#NUM!	#NUM!	#NUM!	#NUM!	#NUM!	#NUM!	#NUM!	#NUM!	#NUM!	#NUM!	22	275.52	4.592	#NUM!
c:1/3 z:4/11 t:37/69 - Ch3_SLBCapBio_Atto655Neu_Eppi_GUVmix_	1	142.968	47.45	15.044	12.1	99.868	0.798	15.105	119	4	95.452	12.44	23	288.64	4.81067	0.804307
c:1/3 z:4/11 t:38/69 - Ch3_SLBCapBio_Atto655Neu_Eppi_GUVmix_	1	145.487	48.186	15.324	12.088	108.552	0.787	15.39	108	12	104.318	12.363	24	301.76	5.02933	0.788828
c:1/3 z:4/11 t:39/69 - Ch3_SLBCapBio_Atto655Neu_Eppi_GUVmix_	1	143.751	47.629	15.075	12.141	112.622	0.796	15.21	89	19	115.514	12.473	25	314.88	5.248	0.805373
c:1/3 z:4/11 t:40/69 - Ch3_SLBCapBio_Atto655Neu_Eppi_GUVmix_	1	146.051	48.201	15.329	12.131	124.728	0.79	15.378	74	25	120.206	12.466	26	328	5.46667	0.791376
c:1/3 z:4/11 t:41/69 - Ch3_SLBCapBio_Atto655Neu_Eppi_GUVmix_	1	147.231	48.855	15.367	12.199	136.451	0.775	15.458	33	56	140.076	12.528	27	341.12	5.68533	0.793844
c:1/3 z:4/11 t:42/69 - Ch3_SLBCapBio_Atto655Neu_Eppi_GUVmix_	1	144.716	48.774	15.241	12.09	137.516	0.764	15.286	45	40	132.022	12.396	28	354.24	5.904	0.793255
c:1/3 z:4/11 t:43/69 - Ch3_SLBCapBio_Atto655Neu_Eppi_GUVmix_	1	144.467	48.46	15.267	12.048	131.103	0.773	15.374	48	37	126.916	12.341	29	367.36	6.12267	0.789153
c:1/3 z:4/11 t:44/69 - Ch3_SLBCapBio_Atto655Neu_Eppi_GUVmix_	1	145.444	47.848	15.292	12.11	142.944	0.798	15.282	30	57	140.135	12.414	30	380.48	6.34133	0.791917
c:1/3 z:4/11 t:45/69 - Ch3_SLBCapBio_Atto655Neu_Eppi_GUVmix_	1	144.775	48.974	15.322	12.031	151.558	0.759	15.393	12	77	150.63	12.427	31	393.6	6.56	0.785211
c:1/3 z:4/11 t:46/69 - Ch3_SLBCapBio_Atto655Neu_Eppi_GUVmix_	1	144.989	47.736	15.183	12.159	147.573	0.8	15.274	17	72	142.802	12.395	32	406.72	6.77867	0.80083
c:1/3 z:4/11 t:47/69 - Ch3_SLBCapBio_Atto655Neu_Eppi_GUVmix_	1	145.07	48.679	15.266	12.099	145.191	0.769	15.309	34	48	134.835	12.324	33	419.84	6.99733	0.792546
c:1/3 z:4/11 t:48/69 - Ch3_SLBCapBio_Atto655Neu_Eppi_GUVmix_	0	#NUM!	#NUM!	#NUM!	#NUM!	#NUM!	#NUM!	#NUM!	#NUM!	#NUM!	#NUM!	#NUM!	34	432.96	7.216	#NUM!
c:1/3 z:4/11 t:49/69 - Ch3_SLBCapBio_Atto655Neu_Eppi_GUVmix_	0	#NUM!	#NUM!	#NUM!	#NUM!	#NUM!	#NUM!	#NUM!	#NUM!	#NUM!	#NUM!	#NUM!	35	446.08	7.43467	#NUM!
c:1/3 z:4/11 t:50/69 - Ch3_SLBCapBio_Atto655Neu_Eppi_GUVmix_	0	#NUM!	#NUM!	#NUM!	#NUM!	#NUM!	#NUM!	#NUM!	#NUM!	#NUM!	#NUM!	#NUM!	36	459.2	7.65333	#NUM!
c:1/3 z:4/11 t:51/69 - Ch3_SLBCapBio_Atto655Neu_Eppi_GUVmix_	1	144.666	48.171	15.264	12.067	149.236	0.783	15.297	25	71	146.31	12.386	37	472.32	7.872	0.790553
c:1/3 z:4/11 t:52/69 - Ch3_SLBCapBio_Atto655Neu_Eppi_GUVmix_	0	#NUM!	#NUM!	#NUM!	#NUM!	#NUM!	#NUM!	#NUM!	#NUM!	#NUM!	#NUM!	#NUM!	38	485.44	8.09067	#NUM!
c:1/3 z:4/11 t:53/69 - Ch3_SLBCapBio_Atto655Neu_Eppi_GUVmix_	1	142.159	48.886	15.215	11.896	153.809	0.748	15.277	3	106	159.937	12.199	39	498.56	8.30933	0.78186
c:1/3 z:4/11 t:54/69 - Ch3_SLBCapBio_Atto655Neu_Eppi_GUVmix_	1	143.93	47.973	15.215	12.045	158.642	0.786	15.242	14	81	151.652	12.345	40	511.68	8.528	0.791653
c:1/3 z:4/11 t:55/69 - Ch3_SLBCapBio_Atto655Neu_Eppi_GUVmix_	0	#NUM!	#NUM!	#NUM!	#NUM!	#NUM!	#NUM!	#NUM!	#NUM!	#NUM!	#NUM!	#NUM!	41	524.8	8.74667	#NUM!
c:1/3 z:4/11 t:56/69 - Ch3_SLBCapBio_Atto655Neu_Eppi_GUVmix_	0	#NUM!	#NUM!	#NUM!	#NUM!	#NUM!	#NUM!	#NUM!	#NUM!	#NUM!	#NUM!	#NUM!	42	537.92	8.96533	#NUM!
c:1/3 z:4/11 t:57/69 - Ch3_SLBCapBio_Atto655Neu_Eppi_GUVmix_	0	#NUM!	#NUM!	#NUM!	#NUM!	#NUM!	#NUM!	#NUM!	#NUM!	#NUM!	#NUM!	#NUM!	43	551.04	9.184	#NUM!
c:1/3 z:4/11 t:58/69 - Ch3_SLBCapBio_Atto655Neu_Eppi_GUVmix_	1	144.685	50.347	15.266	12.067	160.684	0.717	15.35	6	103	161.27	12.429	44	564.16	9.40267	0.790449
c:1/3 z:4/11 t:59/69 - Ch3_SLBCapBio_Atto655Neu_Eppi_GUVmix_	1	143.688	48.67	15.213	12.026	162.335	0.762	15.322	14	79	154.687	12.32	45	577.28	9.62133	0.790508
c:1/3 z:4/11 t:60/69 - Ch3_SLBCapBio_Atto655Neu_Eppi_GUVmix_	0	#NUM!	#NUM!	#NUM!	#NUM!	#NUM!	#NUM!	#NUM!	#NUM!	#NUM!	#NUM!	#NUM!	46	590.4	9.84	#NUM!
c:1/3 z:4/11 t:61/69 - Ch3_SLBCapBio_Atto655Neu_Eppi_GUVmix_	0	#NUM!	#NUM!	#NUM!	#NUM!	#NUM!	#NUM!	#NUM!	#NUM!	#NUM!	#NUM!	#NUM!	47	603.52	10.0587	#NUM!
c:1/3 z:4/11 t:62/69 - Ch3_SLBCapBio_Atto655Neu_Eppi_GUVmix_	0	#NUM!	#NUM!	#NUM!	#NUM!	#NUM!	#NUM!	#NUM!	#NUM!	#NUM!	#NUM!	#NUM!	48	616.64	10.2773	#NUM!
c:1/3 z:4/11 t:63/69 - Ch3_SLBCapBio_Atto655Neu_Eppi_GUVmix_	0	#NUM!	#NUM!	#NUM!	#NUM!	#NUM!	#NUM!	#NUM!	#NUM!	#NUM!	#NUM!	#NUM!	49	629.76	10.496	#NUM!
c:1/3 z:4/11 t:64/69 - Ch3_SLBCapBio_Atto655Neu_Eppi_GUVmix_	1	142.906	49.217	15.12	12.034	158.26	0.741	15.336	7	105	160.017	12.506	50	642.88	10.7147	0.795899
c:1/3 z:4/11 t:65/69 - Ch3_SLBCapBio_Atto655Neu_Eppi_GUVmix_	1	142.12	49.762	15.025	12.043	158.881	0.721	15.284	5	97	159.198	12.429	51	656	10.9333	0.801531
c:1/3 z:4/11 t:66/69 - Ch3_SLBCapBio_Atto655Neu_Eppi_GUVmix_	0	#NUM!	#NUM!	#NUM!	#NUM!	#NUM!	#NUM!	#NUM!	#NUM!	#NUM!	#NUM!	#NUM!	52	669.12	11.152	#NUM!
c:1/3 z:4/11 t:67/69 - Ch3_SLBCapBio_Atto655Neu_Eppi_GUVmix_	0	#NUM!	#NUM!	#NUM!	#NUM!	#NUM!	#NUM!	#NUM!	#NUM!	#NUM!	#NUM!	#NUM!	53	682.24	11.3707	#NUM!
c:1/3 z:4/11 t:68/69 - Ch3_SLBCapBio_Atto655Neu_Eppi_GUVmix_	0	#NUM!	#NUM!	#NUM!	#NUM!	#NUM!	#NUM!	#NUM!	#NUM!	#NUM!	#NUM!	#NUM!	54	695.36	11.5893	#NUM!
c:1/3 z:4/11 t:69/69 - Ch3_SLBCapBio_Atto655Neu_Eppi_GUVmix_	0	#NUM!	#NUM!	#NUM!	#NUM!	#NUM!	#NUM!	#NUM!	#NUM!	#NUM!	#NUM!	#NUM!	55	708.48	11.808	#NUM!
c:1/3 z:4/11 t:1/69 - Ch3_SLBCapBio_Atto655Neu_Eppi_GUVmix_T	0	#NUM!	#NUM!	#NUM!	#NUM!	#NUM!	#NUM!	#NUM!	#NUM!	#NUM!	#NUM!	#NUM!	56	721.6	12.0267	#NUM!
c:1/3 z:4/11 t:2/69 - Ch3_SLBCapBio_Atto655Neu_Eppi_GUVmix_T	0	#NUM!	#NUM!	#NUM!	#NUM!	#NUM!	#NUM!	#NUM!	#NUM!	#NUM!	#NUM!	#NUM!	57	734.72	12.2453	#NUM!
c:1/3 z:4/11 t:3/69 - Ch3_SLBCapBio_Atto655Neu_Eppi_GUVmix_T	0	#NUM!	#NUM!	#NUM!	#NUM!	#NUM!	#NUM!	#NUM!	#NUM!	#NUM!	#NUM!	#NUM!	58	747.84	12.464	#NUM!
c:1/3 z:4/11 t:4/69 - Ch3_SLBCapBio_Atto655Neu_Eppi_GUVmix_T	1	141.715	50.255	15.056	11.985	142.5	0.705	15.22	31	59	139.322	12.395	59	760.96	12.6827	0.796028
c:1/3 z:4/11 t:5/69 - Ch3_SLBCapBio_Atto655Neu_Eppi_GUVmix_T	1	142.4	50.17	14.974	12.108	136.114	0.711	15.188	32	67	144.025	12.509	60	774.08	12.9013	0.808602
c:1/3 z:4/11 t:6/69 - Ch3_SLBCapBio_Atto655Neu_Eppi_GUVmix_T	1	144.202	50.459	15.112	12.149	141.174	0.712	15.29	30	58	140.464	12.574	61	787.2	13.12	0.803931
c:1/3 z:4/11 t:7/69 - Ch3_SLBCapBio_Atto655Neu_Eppi_GUVmix_T	1	140.66	49.512	14.937	11.99	149.423	0.721	15.014	16	79	149.812	12.392	62	800.32	13.3387	0.802705
c:1/3 z:4/11 t:8/69 - Ch3_SLBCapBio_Atto655Neu_Eppi_GUVmix_T	1	141.543	49.4	14.93	12.071	154.487	0.729	15.116	6	94	156.398	12.458	63	813.44	13.5573	0.808506
c:1/3 z:4/11 t:9/69 - Ch3_SLBCapBio_Atto655Neu_Eppi_GUVmix_T	0	#NUM!	#NUM!	#NUM!	#NUM!	#NUM!	#NUM!	#NUM!	#NUM!	#NUM!	#NUM!	#NUM!	64	826.56	13.776	#NUM!
c:1/3 z:4/11 t:10/69 - Ch3_SLBCapBio_Atto655Neu_Eppi_GUVmix_	0	#NUM!	#NUM!	#NUM!	#NUM!	#NUM!	#NUM!	#NUM!	#NUM!	#NUM!	#NUM!	#NUM!	65	839.68	13.9947	#NUM!
c:1/3 z:4/11 t:11/69 - Ch3_SLBCapBio_Atto655Neu_Eppi_GUVmix_	1	143.84	49.604	14.98	12.226	164.73	0.735	15.162	2	118	169.569	12.661	66	852.8	14.2133	0.816155
c:1/3 z:4/11 t:12/69 - Ch3_SLBCapBio_Atto655Neu_Eppi_GUVmix_	0	#NUM!	#NUM!	#NUM!	#NUM!	#NUM!	#NUM!	#NUM!	#NUM!	#NUM!	#NUM!	#NUM!	67	865.92	14.432	#NUM!
c:1/3 z:4/11 t:13/69 - Ch3_SLBCapBio_Atto655Neu_Eppi_GUVmix_	0	#NUM!	#NUM!	#NUM!	#NUM!	#NUM!	#NUM!	#NUM!	#NUM!	#NUM!	#NUM!	#NUM!	68	879.04	14.6507	#NUM!
c:1/3 z:4/11 t:14/69 - Ch3_SLBCapBio_Atto655Neu_Eppi_GUVmix_	0	#NUM!	#NUM!	#NUM!	#NUM!	#NUM!	#NUM!	#NUM!	#NUM!	#NUM!	#NUM!	#NUM!	69	892.16	14.8693	#NUM!
c:1/3 z:4/11 t:15/69 - Ch3_SLBCapBio_Atto655Neu_Eppi_GUVmix_	0	#NUM!	#NUM!	#NUM!	#NUM!	#NUM!	#NUM!	#NUM!	#NUM!	#NUM!	#NUM!	#NUM!	70	905.28	15.088	#NUM!
c:1/3 z:4/11 t:16/69 - Ch3_SLBCapBio_Atto655Neu_Eppi_GUVmix_	0	#NUM!	#NUM!	#NUM!	#NUM!	#NUM!	#NUM!	#NUM!	#NUM!	#NUM!	#NUM!	#NUM!	71	918.4	15.3067	#NUM!
c:1/3 z:4/11 t:17/69 - Ch3_SLBCapBio_Atto655Neu_Eppi_GUVmix_	1	142.571	50.553	15.049	12.062	159.269	0.701	15.259	13	91	158.155	12.458	72	931.52	15.5253	0.801515
c:1/3 z:4/11 t:18/69 - Ch3_SLBCapBio_Atto655Neu_Eppi_GUVmix_	1	142.567	49.948	15.085	12.034	162.735	0.718	15.269	3	111	165.566	12.408	73	944.64	15.744	0.797746
c:1/3 z:4/11 t:19/69 - Ch3_SLBCapBio_Atto655Neu_Eppi_GUVmix_	1	142.805	50.112	15.062	12.072	169.117	0.715	15.317	6	123	173.686	12.498	74	957.76	15.9627	0.801487
c:1/3 z:4/11 t:20/69 - Ch3_SLBCapBio_Atto655Neu_Eppi_GUVmix_	0	#NUM!	#NUM!	#NUM!	#NUM!	#NUM!	#NUM!	#NUM!	#NUM!	#NUM!	#NUM!	#NUM!	75	970.88	16.1813	#NUM!
c:1/3 z:4/11 t:21/69 - Ch3_SLBCapBio_Atto655Neu_Eppi_GUVmix_	0	#NUM!	#NUM!	#NUM!	#NUM!	#NUM!	#NUM!	#NUM!	#NUM!	#NUM!	#NUM!	#NUM!	76	984	16.4	#NUM!
c:1/3 z:4/11 t:22/69 - Ch3_SLBCapBio_Atto655Neu_Eppi_GUVmix_	1	143.797	49.817	15.16	12.077	7.197	0.728	15.186	2	167	10.894	12.465	77	997.12	16.6187	0.796636
c:1/3 z:4/11 t:23/69 - Ch3_SLBCapBio_Atto655Neu_Eppi_GUVmix_	1	141.29	50.523	15.092	11.92	8.732	0.696	15.299	8	188	13.923	12.291	78	1010.24	16.8373	0.789822
c:1/3 z:4/11 t:24/69 - Ch3_SLBCapBio_Atto655Neu_Eppi_GUVmix_	1	142.524	49.473	15.01	12.089	21.046	0.732	15.135	13	200	19.257	12.429	79	1023.36	17.056	0.805396
c:1/3 z:4/11 t:25/69 - Ch3_SLBCapBio_Atto655Neu_Eppi_GUVmix_	1	141.859	49.069	15.051	12.001	28.282	0.74	15.193	21	226	28.986	12.387	80	1036.48	17.2747	0.797356
c:1/3 z:4/11 t:26/69 - Ch3_SLBCapBio_Atto655Neu_Eppi_GUVmix_	1	143.342	51.311	15.054	12.124	27.907	0.684	15.153	7	218	17.987	12.52	81	1049.6	17.4933	0.805367
c:1/3 z:4/11 t:27/69 - Ch3_SLBCapBio_Atto655Neu_Eppi_GUVmix_	1	142.929	48.879	15.035	12.104	27.377	0.752	15.181	15	230	27.408	12.461	82	1062.72	17.712	0.805055
c:1/3 z:4/11 t:28/69 - Ch3_SLBCapBio_Atto655Neu_Eppi_GUVmix_	0	#NUM!	#NUM!	#NUM!	#NUM!	#NUM!	#NUM!	#NUM!	#NUM!	#NUM!	#NUM!	#NUM!	83	1075.84	17.9307	#NUM!
c:1/3 z:4/11 t:29/69 - Ch3_SLBCapBio_Atto655Neu_Eppi_GUVmix_	0	#NUM!	#NUM!	#NUM!	#NUM!	#NUM!	#NUM!	#NUM!	#NUM!	#NUM!	#NUM!	#NUM!	84	1088.96	18.1493	#NUM!
c:1/3 z:4/11 t:30/69 - Ch3_SLBCapBio_Atto655Neu_Eppi_GUVmix_	0	#NUM!	#NUM!	#NUM!	#NUM!	#NUM!	#NUM!	#NUM!	#NUM!	#NUM!	#NUM!	#NUM!	85	1102.08	18.368	#NUM!
c:1/3 z:4/11 t:31/69 - Ch3_SLBCapBio_Atto655Neu_Eppi_GUVmix_	0	#NUM!	#NUM!	#NUM!	#NUM!	#NUM!	#NUM!	#NUM!	#NUM!	#NUM!	#NUM!	#NUM!	86	1115.2	18.5867	#NUM!
c:1/3 z:4/11 t:32/69 - Ch3_SLBCapBio_Atto655Neu_Eppi_GUVmix_	1	142.587	50.34	15.067	12.049	21.867	0.707	15.183	12	207	25.301	12.362	87	1128.32	18.8053	0.799695
c:1/3 z:4/11 t:33/69 - Ch3_SLBCapBio_Atto655Neu_Eppi_GUVmix_	1	142.68	51.901	15.13	12.007	25.577	0.666	15.319	20	218	26.878	12.466	88	1141.44	19.024	0.793589
c:1/3 z:4/11 t:34/69 - Ch3_SLBCapBio_Atto655Neu_Eppi_GUVmix_	1	142.306	51.837	15.064	12.028	30.349	0.666	15.238	18	227	31.608	12.47	89	1154.56	19.2427	0.79846
c:1/3 z:4/11 t:35/69 - Ch3_SLBCapBio_Atto655Neu_Eppi_GUVmix_	1	142.805	50.659	15.045	12.085	27.383	0.699	15.167	21	198	22.239	12.485	90	1167.68	19.4613	0.803257
c:1/3 z:4/11 t:36/69 - Ch3_SLBCapBio_Atto655Neu_Eppi_GUVmix_	1	141.672	49.418	15.094	11.951	39.634	0.729	15.167	46	250	41.164	12.374	91	1180.8	19.68	0.791772

## Sheet: Figure 3b
Figure 3b
zplane_FrameTime
z9_F8											z7_F11
Min Channel					Actin Channel						Min Channel					Actin Channel
Distance (um)	Gray Value				Distance (um)	Gray Value					Distance (um)	Gray Value				Distance (um)	Gray Value
0	1028.88				0	210.983					0	821.458				0	181.846
0.0624	1208.37				0.0624	91.708					0.0624	913.661				0.0624	79.227
0.1248	1762.75				0.1248	147.154					0.1248	1051.12				0.1248	282.375
0.1872	1469				0.1872	251.577					0.1872	454.278				0.1872	429.062
0.2496	1318.39				0.2496	482.582					0.2496	975.599				0.2496	798.345
0.312	1239.49				0.312	199.464					0.312	1502.86				0.312	577.323
0.3744	1550.81				0.3744	259.352					0.3744	994.005				0.3744	269.086
0.4367	1783.98				0.4367	427.82					0.4367	1325.61				0.4367	627.247
0.4991	1475.09				0.4991	273.489					0.4991	946.156				0.4991	583.748
0.5615	1539.39				0.5615	255.914					0.5615	535.41				0.5615	89.938
0.6239	1387.2				0.6239	474.582					0.6239	598.263				0.6239	69.348
0.6863	1950.46				0.6863	350.77					0.6863	606.173				0.6863	69.006
0.7487	1015.88				0.7487	255.42					0.7487	1626.88				0.7487	272.768
0.8111	947.27				0.8111	404.549					0.8111	1681.19				0.8111	252.244
0.8735	1047.15				0.8735	274.298					0.8735	1135.61				0.8735	107.285
0.9359	845.543				0.9359	121.884					0.9359	791.967				0.9359	516.672
0.9983	1460.97				0.9983	412.233					0.9983	633.11				0.9983	153.214
1.0607	1132.97				1.0607	288.849					1.0607	1123.95				1.0607	441.528
1.1231	1023.32				1.1231	346.648					1.1231	1160.54				1.1231	429.324
1.1855	1153.34				1.1855	463.898					1.1855	1301.38				1.1855	462.717
1.2479	915.558				1.2479	328.566					1.2479	1753.24				1.2479	593.385
1.3102	1275.37				1.3102	354.839					1.3102	1486.34				1.3102	261.331
1.3726	1500.13				1.3726	139.658					1.3726	1204.47				1.3726	310.045
1.435	1532.97				1.435	224.149					1.435	1323.35				1.435	350.989
1.4974	1158.9				1.4974	459.427					1.4974	1327.78				1.4974	215.005
1.5598	1327.12				1.5598	381.61					1.5598	1763.33				1.5598	445.34
1.6222	1296.88				1.6222	152.331					1.6222	1777.22				1.6222	282.077
1.6846	1588.96				1.6846	266.683					1.6846	2126.23				1.6846	281.232
1.747	1857.2				1.747	283.48					1.747	2022.31				1.747	553.287
1.8094	1657.74				1.8094	329.796					1.8094	2372.6				1.8094	225.545
1.8718	1743.07				1.8718	160.87					1.8718	2112.63				1.8718	280.949
1.9342	2538.09				1.9342	233.959					1.9342	1733.87				1.9342	244.867
1.9966	1800.5				1.9966	359.987					1.9966	2133.54				1.9966	159.665
2.059	1548.95				2.059	206.885					2.059	1395.93				2.059	122.758
2.1213	1165				2.1213	162.118					2.1213	1366.17				2.1213	421.483
2.1837	995.017				2.1837	440.451					2.1837	1647.61				2.1837	312.754
2.2461	1176.71				2.2461	165.015					2.2461	2014				2.2461	141.09
2.3085	1396.74				2.3085	80.241					2.3085	1810.96				2.3085	390.997
2.3709	1053.37				2.3709	110.154					2.3709	2634.75				2.3709	498.08
2.4333	585.239				2.4333	102.801					2.4333	2803.44				2.4333	537.171
2.4957	664.445				2.4957	305.357					2.4957	2643.22				2.4957	794.191
2.5581	981.98				2.5581	83.686					2.5581	2292.22				2.5581	1014.95
2.6205	1378.32				2.6205	234.593					2.6205	2686.06				2.6205	593.85
2.6829	1170				2.6829	380.553					2.6829	3498.88				2.6829	803.46
2.7453	617.38				2.7453	197.568					2.7453	3655.46				2.7453	828.697
2.8077	608.673				2.8077	480.759					2.8077	3186.21				2.8077	827.944
2.8701	850.64				2.8701	261.254					2.8701	3396.24				2.8701	802.853
2.9325	1126.18				2.9325	404.227					2.9325	3645.89				2.9325	909.71
2.9948	1283.47				2.9948	153.369					2.9948	5231.23				2.9948	1195.61
3.0572	1287.54				3.0572	734.458					3.0572	5220.25				3.0572	1511.17
3.1196	993.733				3.1196	505.477					3.1196	5731.96				3.1196	759.447
3.182	748.262				3.182	403.63					3.182	5343.92				3.182	1265.69
3.2444	1262.65				3.2444	785.851					3.2444	5748.87				3.2444	1505.93
3.3068	1164.35				3.3068	316.53					3.3068	5357.2				3.3068	1536.95
3.3692	1005.24				3.3692	146.971					3.3692	3761.25				3.3692	1994.58
3.4316	906.735				3.4316	173.873					3.4316	2676.76				3.4316	2079.44
3.494	857.664				3.494	226.849					3.494	3190.29				3.494	1196.24
3.5564	1350.14				3.5564	515.855					3.5564	4758.02				3.5564	1600.37
3.6188	729.844				3.6188	344.653					3.6188	4113.08				3.6188	1597.3
3.6812	932.087				3.6812	263.222					3.6812	3222.54				3.6812	1101.47
3.7436	1095.75				3.7436	388.997					3.7436	2637.98				3.7436	1237.27
3.8059	677.216				3.8059	293.394					3.8059	3060.4				3.8059	1152.98
3.8683	954.514				3.8683	418.421					3.8683	2748.02				3.8683	1481.5
3.9307	693.04				3.9307	165.02					3.9307	3753.98				3.9307	1223.04
3.9931	850.707				3.9931	461.247					3.9931	3799.89				3.9931	1131.3
4.0555	982.306				4.0555	399.521					4.0555	3537.8				4.0555	1603.97
4.1179	887.675				4.1179	400.657					4.1179	3332.25				4.1179	1278.41
4.1803	1046.27				4.1803	331.462					4.1803	2776.67				4.1803	918.825
4.2427	984.895				4.2427	189.497					4.2427	3338.11				4.2427	1132.8
4.3051	1767.93				4.3051	412.703					4.3051	2340.5				4.3051	570.994
4.3675	1051.79				4.3675	432.701					4.3675	2229.97				4.3675	715.011
4.4299	846.287				4.4299	95.36					4.4299	2071.71				4.4299	648.6
4.4923	901.921				4.4923	241.705					4.4923	1840.97				4.4923	774.434
4.5547	871.863				4.5547	174.83					4.5547	3275.41				4.5547	703.678
4.6171	1020.77				4.6171	220.02					4.6171	2585.54				4.6171	792.452
4.6794	884.143				4.6794	189.062					4.6794	2889.11				4.6794	679.731
4.7418	1022.56				4.7418	160.427					4.7418	3030.64				4.7418	627.751
4.8042	791.656				4.8042	172.313					4.8042	3314.93				4.8042	328.744
4.8666	579.914				4.8666	441.354					4.8666	3809.98				4.8666	401.305
4.929	1011.57				4.929	144.138					4.929	3938.55				4.929	363.261
4.9914	1072.67				4.9914	439.905					4.9914	3782.07				4.9914	697.305
5.0538	1018.91				5.0538	244.65					5.0538	3636.39				5.0538	660.372
5.1162	822.491				5.1162	353.533					5.1162	2555.84				5.1162	744.697
5.1786	1102.28				5.1786	199.415					5.1786	3084.28				5.1786	674.781
5.241	1020.31				5.241	363.494					5.241	3027.02				5.241	761.657
5.3034	1383.12				5.3034	234.678					5.3034	3782.18				5.3034	506.002
5.3658	1097.57				5.3658	227.695					5.3658	2932.03				5.3658	412.089
5.4282	963.838				5.4282	285.01					5.4282	2814.22				5.4282	1029.64
5.4905	1180.74				5.4905	174.173					5.4905	3987.92				5.4905	725.233
5.5529	738.611				5.5529	274.126					5.5529	3383.62				5.5529	1248.44
5.6153	1187.04				5.6153	319.374					5.6153	3210.18				5.6153	1303.38
5.6777	1891.14				5.6777	434.84					5.6777	3403.18				5.6777	913.799
5.7401	1375.56				5.7401	410.555					5.7401	2708.9				5.7401	817.219
5.8025	2331.58				5.8025	633.375					5.8025	3369.72				5.8025	955.233
5.8649	1805.45				5.8649	450.408					5.8649	3026.75				5.8649	1068.39
5.9273	1710.62				5.9273	265.211					5.9273	3776.44				5.9273	1494.64
5.9897	1770.65				5.9897	121.326					5.9897	3614.49				5.9897	2303.39
6.0521	1494.51				6.0521	287.398					6.0521	5802.76				6.0521	2221.88
6.1145	1769.62				6.1145	530.254					6.1145	5413.02				6.1145	1605.06
6.1769	1480.44				6.1769	450.606					6.1769	4440.28				6.1769	2369.87
6.2393	2236.3				6.2393	135.435					6.2393	5150.49				6.2393	1750.95
6.3017	1689.62				6.3017	144.828					6.3017	4987.02				6.3017	1805.09
6.364	1291.89				6.364	82.378					6.364	6112.27				6.364	2521.15
6.4264	1410.88				6.4264	141.162					6.4264	6448.62				6.4264	1477.08
6.4888	1100.16				6.4888	268.889					6.4888	5720.99				6.4888	2059.49
6.5512	1382.11				6.5512	588.673					6.5512	6067.8				6.5512	1864.09
6.6136	982.791				6.6136	412.476					6.6136	5290.32				6.6136	1405.81
6.676	1055.77				6.676	210.653					6.676	6521.56				6.676	2791.45
6.7384	1676.23				6.7384	318.437					6.7384	7200.81				6.7384	2335.73
6.8008	1619.04				6.8008	120.828					6.8008	8248.42				6.8008	2131.43
6.8632	1152.79				6.8632	508.266					6.8632	9409.45				6.8632	1939.72
6.9256	1603.67				6.9256	449.95					6.9256	9598.35				6.9256	2268.6
6.988	1497.75				6.988	159.767					6.988	9229.54				6.988	2370.88
7.0504	1503.74				7.0504	188.494					7.0504	8197.39				7.0504	2677.07
7.1128	938.076				7.1128	186.771					7.1128	9295.15				7.1128	1885.38
7.1751	1587.66				7.1751	255.718					7.1751	10295.9				7.1751	1934.86
7.2375	1213.53				7.2375	171.025					7.2375	10519.8				7.2375	2292.79
7.2999	1830.24				7.2999	305.226					7.2999	11119.4				7.2999	1208.27
7.3623	1550.37				7.3623	443.889					7.3623	10623.7				7.3623	1425.63
7.4247	1185.4				7.4247	271.543					7.4247	10280.7				7.4247	1226.31
7.4871	1087.02				7.4871	275.897					7.4871	11220.3				7.4871	1937.83
7.5495	1816.21				7.5495	102.692					7.5495	12061.3				7.5495	1601.95
7.6119	2255.38				7.6119	275.324					7.6119	12565.8				7.6119	1364.39
7.6743	2735.81				7.6743	147.786					7.6743	11505.2				7.6743	1296.99
7.7367	3232.23				7.7367	293.24					7.7367	11938				7.7367	759.078
7.7991	2753.14				7.7991	260.847					7.7991	9985.87				7.7991	480.719
7.8615	3245.14				7.8615	413.699					7.8615	11232.1				7.8615	959.381
7.9239	3462.86				7.9239	197.833					7.9239	13748.6				7.9239	842.166
7.9863	3555.6				7.9863	195.933					7.9863	13892.7				7.9863	395.101
8.0486	3816.7				8.0486	147.311					8.0486	13270.3				8.0486	766.071
8.111	2935.05				8.111	287.017					8.111	13145.6				8.111	654.664
8.1734	4032.08				8.1734	184.695					8.1734	13966.1				8.1734	441.04
8.2358	4738.7				8.2358	278.462					8.2358	13189.4				8.2358	628.873
8.2982	4741.98				8.2982	272.26					8.2982	13361.9				8.2982	447.485
8.3606	5027.39				8.3606	204.052					8.3606	12187.4				8.3606	465.1
8.423	4354.48				8.423	225.2					8.423	13805				8.423	532.911
8.4854	4991.33				8.4854	254.171					8.4854	13864				8.4854	426.693
8.5478	5873.91				8.5478	326.468					8.5478	12745.3				8.5478	303.516
8.6102	6696.09				8.6102	353.864					8.6102	11743				8.6102	378.502
8.6726	7205.44				8.6726	457.34					8.6726	13602.2				8.6726	269.746
8.735	7985.94				8.735	807.458					8.735	14566.5				8.735	183.981
8.7974	9436.89				8.7974	998.384					8.7974	14016.2				8.7974	488.214
8.8597	10492				8.8597	482.1					8.8597	12221.7				8.8597	513.976
8.9221	10795.8				8.9221	312.83					8.9221	11711.6				8.9221	329.635
8.9845	12537.6				8.9845	777.779					8.9845	13367.1				8.9845	568.24
9.0469	14996.2				9.0469	760.618					9.0469	13492.5				9.0469	420.52
9.1093	14720.8				9.1093	738.96					9.1093	11969.5				9.1093	187.836
9.1717	14854.7				9.1717	530.136					9.1717	13963.7				9.1717	207.261
9.2341	14973.5				9.2341	463.324					9.2341	12382.6				9.2341	465.838
9.2965	15000.6				9.2965	617.871					9.2965	11391.1				9.2965	192.511
9.3589	17618.7				9.3589	946.367					9.3589	11549.1				9.3589	292.126
9.4213	17492.5				9.4213	922.432					9.4213	11733.6				9.4213	478.868
9.4837	17850.8				9.4837	675.648					9.4837	11553				9.4837	277.939
9.5461	19516.8				9.5461	958.892					9.5461	9997.67				9.5461	228.528
9.6085	19308.8				9.6085	651.468					9.6085	11691				9.6085	567.166
9.6709	20573.4				9.6709	429.558					9.6709	9802.65				9.6709	552.575
9.7332	21896.2				9.7332	395.905					9.7332	9223.27				9.7332	515.206
9.7956	20753.6				9.7956	545.103					9.7956	10338.6				9.7956	243.774
9.858	22024.2				9.858	627.023					9.858	11466.6				9.858	343.922
9.9204	22952.3				9.9204	412.52					9.9204	10486.6				9.9204	179.096
9.9828	22826.7				9.9828	362.079					9.9828	12009.3				9.9828	92.682
10.0452	21752.7				10.0452	265.525					10.0452	10327.4				10.0452	451.168
10.1076	22741.9				10.1076	382.809					10.1076	9183.76				10.1076	382.619
10.17	21201.4				10.17	232.323					10.17	8753.54				10.17	694.847
10.2324	22550.9				10.2324	352.45					10.2324	10385.6				10.2324	239.222
10.2948	20594				10.2948	301.184					10.2948	11265.2				10.2948	85.486
10.3572	22483.4				10.3572	330.899					10.3572	11846.5				10.3572	89
10.4196	22190.7				10.4196	305.116					10.4196	13360.2				10.4196	362.343
10.482	20881.4				10.482	399.26					10.482	13099.2				10.482	336.884
10.5443	23288.1				10.5443	88.286					10.5443	14376.3				10.5443	257.743
10.6067	22164.8				10.6067	245.566					10.6067	13587.5				10.6067	323.348
10.6691	23488.3				10.6691	319.881					10.6691	12597.1				10.6691	253.834
10.7315	22796.6				10.7315	516.121					10.7315	14795.3				10.7315	281.594
10.7939	23367				10.7939	655.462					10.7939	15412.1				10.7939	323.645
10.8563	21570.6				10.8563	425.431					10.8563	15185.6				10.8563	130.954
10.9187	22867.6				10.9187	261.551					10.9187	14007.7				10.9187	265.972
10.9811	21712.2				10.9811	297.776					10.9811	14083.1				10.9811	439.898
11.0435	21225.8				11.0435	299.657					11.0435	14422.6				11.0435	444.422
11.1059	25419.3				11.1059	419.904					11.1059	13177.5				11.1059	345.148
11.1683	24308				11.1683	415.016					11.1683	11960.7				11.1683	394.18
11.2307	23987.5				11.2307	185.414					11.2307	11494.9				11.2307	436.678
11.2931	22954.1				11.2931	95.036					11.2931	12358.8				11.2931	453.082
11.3555	24989.1				11.3555	73.926					11.3555	11888.9				11.3555	523.84
11.4178	21843.8				11.4178	242.407					11.4178	12170.8				11.4178	923.163
11.4802	21910				11.4802	326.109					11.4802	11631.8				11.4802	902.043
11.5426	22665.3				11.5426	278.796					11.5426	11827.1				11.5426	130.799
11.605	24726				11.605	495.269					11.605	9765.51				11.605	305.546
11.6674	24895.6				11.6674	470.542					11.6674	9787.48				11.6674	328.99
11.7298	23048.3				11.7298	472.289					11.7298	10923.5				11.7298	148.845
11.7922	25492.8				11.7922	473.546					11.7922	10682.4				11.7922	191.311
11.8546	24409.6				11.8546	391.787					11.8546	10696.6				11.8546	280.437
11.917	24652.5				11.917	258.565					11.917	11720.3				11.917	485.505
11.9794	27613.3				11.9794	544.563					11.9794	14702.2				11.9794	505.454
12.0418	25604.5				12.0418	722.771					12.0418	13636.6				12.0418	224.777
12.1042	24625.7				12.1042	212.587					12.1042	14423.7				12.1042	282.45
12.1666	25442.2				12.1666	280.778					12.1666	10615.6				12.1666	356.624
12.2289	23964.5				12.2289	578.815					12.2289	14608.6				12.2289	356.533
12.2913	25425.5				12.2913	166.343					12.2913	15067.1				12.2913	127.977
12.3537	25625.6				12.3537	190.765					12.3537	15429.5				12.3537	140.758
12.4161	27967.6				12.4161	380.798					12.4161	13460.9				12.4161	115.747
12.4785	25780.9				12.4785	448.747					12.4785	16018.1				12.4785	541.062
12.5409	24399.1				12.5409	204.284					12.5409	15155.2				12.5409	349.031
12.6033	22654.3				12.6033	295.416					12.6033	14520				12.6033	263.778
12.6657	27210.6				12.6657	206.22					12.6657	14949.2				12.6657	275.737
12.7281	25358.5				12.7281	223.629					12.7281	13134.4				12.7281	267.355
12.7905	26557.5				12.7905	348.121					12.7905	13586.1				12.7905	305.121
12.8529	24954.6				12.8529	520.254					12.8529	12559.6				12.8529	173.856
12.9153	24375.8				12.9153	439.891					12.9153	13869.3				12.9153	353.038
12.9777	24670.7				12.9777	363.959					12.9777	12013.1				12.9777	164.3
13.04	24349.3				13.04	159					13.04	14894.3				13.04	482.728
13.1024	26029.6				13.1024	128.586					13.1024	14851.1				13.1024	339.935
13.1648	26423.2				13.1648	167.778					13.1648	11632.6				13.1648	156.598
13.2272	27133.7				13.2272	211.099					13.2272	14505.2				13.2272	209.485
13.2896	26985.5				13.2896	275.798					13.2896	15632.7				13.2896	227.661
13.352	25761.7				13.352	358.679					13.352	14109.2				13.352	177.734
13.4144	26201.7				13.4144	228.696					13.4144	15668.1				13.4144	312.308
13.4768	27777.1				13.4768	249.193					13.4768	13525.2				13.4768	242.141
13.5392	26144.7				13.5392	492.406					13.5392	14128.1				13.5392	661.401
13.6016	25505.3				13.6016	269.669					13.6016	13152.5				13.6016	563.667
13.664	23437.7				13.664	121.898					13.664	11576.8				13.664	234.67
13.7264	24130.2				13.7264	343.596					13.7264	13025.8				13.7264	154.998
13.7888	27636.2				13.7888	322.638					13.7888	12311.8				13.7888	203.362
13.8512	25835.7				13.8512	224.228					13.8512	13213.3				13.8512	230.594
13.9135	23475.7				13.9135	566.094					13.9135	13102.6				13.9135	194.266
13.9759	22583.6				13.9759	417.895					13.9759	12580.7				13.9759	670.942
14.0383	26344.7				14.0383	366.113					14.0383	13529.6				14.0383	188.002
14.1007	27831.3				14.1007	235.749					14.1007	12253.8				14.1007	385.81
14.1631	26961				14.1631	256.771					14.1631	11944.6				14.1631	362.528
14.2255	26571.9				14.2255	443.464					14.2255	13183.4				14.2255	479.914
14.2879	27584.9				14.2879	375.316					14.2879	15022.3				14.2879	186.957
14.3503	26567.9				14.3503	430.174					14.3503	14599.6				14.3503	413.648
14.4127	26631.3				14.4127	618.227					14.4127	12225.9				14.4127	512.631
14.4751	24679.1				14.4751	699.854					14.4751	13778.3				14.4751	251.843
14.5375	21029.3				14.5375	544.661					14.5375	13638				14.5375	500.332
14.5999	24348.1				14.5999	92.071					14.5999	14395.5				14.5999	516.893
14.6623	21742.5				14.6623	206.218					14.6623	15801.6				14.6623	294.021
14.7246	22048.9				14.7246	226.516					14.7246	15611.7				14.7246	179.206
14.787	21229.6				14.787	125.645					14.787	15091.9				14.787	173.634
14.8494	24870.6				14.8494	171.091					14.8494	16012.1				14.8494	151.411
14.9118	23992				14.9118	304.511					14.9118	14322.5				14.9118	287.883
14.9742	24769				14.9742	449.57					14.9742	14374.5				14.9742	276.346
15.0366	26820.2				15.0366	306.322					15.0366	15456.3				15.0366	523.194
15.099	24829.6				15.099	450.978					15.099	15012.1				15.099	448.344
15.1614	21706.7				15.1614	471.493					15.1614	15048.3				15.1614	296.108
15.2238	19476				15.2238	260.441					15.2238	17506.4				15.2238	366.181
15.2862	21974.5				15.2862	145.293					15.2862	19206.9				15.2862	332.581
15.3486	19929.3				15.3486	358.381					15.3486	15743.6				15.3486	395.604
15.411	19592.8				15.411	392.751					15.411	16698.1				15.411	331.606
15.4734	20545				15.4734	250.962					15.4734	16744.1				15.4734	432.649
15.5358	21471.7				15.5358	206.358					15.5358	15418.5				15.5358	165.444
15.5981	20415.1				15.5981	257.103					15.5981	16803.6				15.5981	210.428
15.6605	20069.1				15.6605	202.089					15.6605	15414.6				15.6605	204.191
15.7229	19467.6				15.7229	315.162					15.7229	15474.8				15.7229	176.777
15.7853	20060.7				15.7853	417.109					15.7853	16186.9				15.7853	133.271
15.8477	24376.1				15.8477	659.358					15.8477	14773.4				15.8477	190.7
15.9101	22164.4				15.9101	613.088					15.9101	15828.8				15.9101	356.442
15.9725	22502.1				15.9725	789.564					15.9725	14188.2				15.9725	222.554
16.0349	22296				16.0349	343.222					16.0349	13049.1				16.0349	625.481
16.0973	22601.7				16.0973	517.369					16.0973	15349.1				16.0973	188.823
16.1597	22760.2				16.1597	505.487					16.1597	15527.7				16.1597	207.962
16.2221	23130				16.2221	548.413					16.2221	14348.6				16.2221	365.071
16.2845	22330.3				16.2845	468.345					16.2845	14548.4				16.2845	339.66
16.3469	23754.8				16.3469	539.402					16.3469	14199.7				16.3469	576.393
16.4093	23957.7				16.4093	600.538					16.4093	14346.6				16.4093	123.854
16.4716	23577.2				16.4716	654.977					16.4716	14953.5				16.4716	128.251
16.534	22860.3				16.534	438.15					16.534	15636.8				16.534	251.874
16.5964	23200				16.5964	499.911					16.5964	16579.2				16.5964	675.521
16.6588	24231.6				16.6588	976.757					16.6588	16311.4				16.6588	411.619
16.7212	22787.1				16.7212	583.612					16.7212	15201.1				16.7212	550.701
16.7836	20972.3				16.7836	605.201					16.7836	14800.5				16.7836	416.017
16.846	21516.8				16.846	1015.17					16.846	12470.9				16.846	298.387
16.9084	20785.5				16.9084	1333.77					16.9084	14148.7				16.9084	209.823
16.9708	19664.8				16.9708	983.048					16.9708	16460.2				16.9708	164.902
17.0332	21499.9				17.0332	1163.72					17.0332	14095.4				17.0332	126.516
17.0956	17503.3				17.0956	899.987					17.0956	14592.9				17.0956	116.649
17.158	15995.7				17.158	1063.89					17.158	13819				17.158	203.987
17.2204	16048.2				17.2204	1326.56					17.2204	14363.3				17.2204	208.03
17.2827	15038.3				17.2827	921.178					17.2827	14478.2				17.2827	270.76
17.3451	13806.5				17.3451	955.206					17.3451	15692.8				17.3451	302.904
17.4075	14151.2				17.4075	1350.25					17.4075	16490.3				17.4075	204.671
17.4699	12539.8				17.4699	1093.9					17.4699	15578.4				17.4699	172.813
17.5323	13082.2				17.5323	734.577					17.5323	17091.7				17.5323	192.551
17.5947	13307.9				17.5947	578.678					17.5947	17730.8				17.5947	357.056
17.6571	14767.7				17.6571	382.836					17.6571	18322.7				17.6571	193.289
17.7195	13862				17.7195	436.581					17.7195	17329.9				17.7195	70.259
17.7819	14414.8				17.7819	91.531					17.7819	16992.1				17.7819	280.436
17.8443	14468.4				17.8443	232.538					17.8443	15937.6				17.8443	292.749
17.9067	14096.8				17.9067	539.368					17.9067	17018.2				17.9067	419.083
17.9691	13664.6				17.9691	462.66					17.9691	16505.8				17.9691	275.759
18.0315	15126.3				18.0315	347.073					18.0315	15020.6				18.0315	274.706
18.0938	15805.8				18.0938	383.43					18.0938	14028				18.0938	134.333
18.1562	13855.6				18.1562	200.333					18.1562	17644.3				18.1562	186.008
18.2186	15481.7				18.2186	112.294					18.2186	14880.9				18.2186	229.241
18.281	19905.1				18.281	402.539					18.281	16218.6				18.281	239.201
18.3434	15032.6				18.3434	249.163					18.3434	14728.3				18.3434	193.948
18.4058	15971.5				18.4058	417.006					18.4058	14140.4				18.4058	205.382
18.4682	16068.6				18.4682	455.735					18.4682	14594.4				18.4682	140.1
18.5306	16230.4				18.5306	525.707					18.5306	12618.9				18.5306	187.45
18.593	17186.7				18.593	188.646					18.593	15581				18.593	128.784
18.6554	15581.7				18.6554	324.081					18.6554	14009.3				18.6554	308.986
18.7178	15761.1				18.7178	321.655					18.7178	13311.2				18.7178	257.004
18.7802	17431				18.7802	309.379					18.7802	15300.7				18.7802	160.998
18.8426	15619.6				18.8426	72.073					18.8426	14245.5				18.8426	173.381
18.905	15033.3				18.905	75.117					18.905	11976				18.905	161.224
18.9673	16775.1				18.9673	101.037					18.9673	13178.3				18.9673	267.87
19.0297	14493.1				19.0297	167.555					19.0297	12038.2				19.0297	164.638
19.0921	13808.3				19.0921	101.209					19.0921	12709.2				19.0921	88.988
19.1545	13106.4				19.1545	87.397					19.1545	12603.3				19.1545	233.423
19.2169	14588.6				19.2169	130.872					19.2169	14721.5				19.2169	295.896
19.2793	15475.1				19.2793	268.161					19.2793	12811.7				19.2793	289.61
19.3417	14155.1				19.3417	121.689					19.3417	12482.8				19.3417	514.326
19.4041	16957				19.4041	472.785					19.4041	13208.3				19.4041	345.318
19.4665	16597.3				19.4665	352.96					19.4665	13995.4				19.4665	219.825
19.5289	15615.9				19.5289	300.985					19.5289	12041.2				19.5289	166.048
19.5913	16260.4				19.5913	363.565					19.5913	12567.2				19.5913	183.091
19.6537	15181.5				19.6537	290.312					19.6537	11715.9				19.6537	105.664
19.7161	16392.5				19.7161	257.474					19.7161	12686.8				19.7161	84.996
19.7784	15774.6				19.7784	456.718					19.7784	12601.6				19.7784	71.805
19.8408	16386.1				19.8408	387.933					19.8408	13519.6				19.8408	91.024
19.9032	16023.8				19.9032	442.774					19.9032	13860.1				19.9032	259.621
19.9656	15279				19.9656	496.145					19.9656	14218.5				19.9656	681.862
20.028	16200.2				20.028	282.194					20.028	11079.4				20.028	247.333
20.0904	17763.7				20.0904	346.431					20.0904	12100.2				20.0904	266.821
20.1528	15748.5				20.1528	208.31					20.1528	15227.3				20.1528	269.236
20.2152	19409.6				20.2152	169.823					20.2152	13437.4				20.2152	283.523
20.2776	18538.6				20.2776	126.841					20.2776	11019.7				20.2776	319.882
20.34	17847.8				20.34	134.16					20.34	12872.2				20.34	284.991
20.4024	16669.9				20.4024	228.335					20.4024	13611.1				20.4024	284.388
20.4648	18600.3				20.4648	214.529					20.4648	13522.9				20.4648	362.454
20.5272	17625				20.5272	118.516					20.5272	11813.9				20.5272	170.384
20.5896	17096.3				20.5896	144.929					20.5896	14886.7				20.5896	183.737
20.6519	17380.1				20.6519	450.877					20.6519	13628.3				20.6519	360.573
20.7143	17639.1				20.7143	179.14					20.7143	12145.9				20.7143	467.979
20.7767	18704.6				20.7767	156.853					20.7767	14254.6				20.7767	290.637
20.8391	17034.3				20.8391	160.309					20.8391	14986.3				20.8391	143.531
20.9015	18360.8				20.9015	341.164					20.9015	12818.5				20.9015	204.406
20.9639	17214.6				20.9639	304.061					20.9639	11715.2				20.9639	359.551
21.0263	16758.6				21.0263	121.589					21.0263	11558.9				21.0263	479.078
21.0887	15535.5				21.0887	171.473					21.0887	11292.7				21.0887	96.887
21.1511	15084.6				21.1511	231.085					21.1511	11538.8				21.1511	417.143
21.2135	17918.3				21.2135	207.351					21.2135	10677.7				21.2135	264.097
21.2759	17010.7				21.2759	316.778					21.2759	11223.1				21.2759	287.962
21.3383	17472.3				21.3383	121.114					21.3383	10128.8				21.3383	396.908
21.4007	16268				21.4007	147.878					21.4007	9743.73				21.4007	423.177
21.463	17335.7				21.463	323.902					21.463	6999.78				21.463	457.019
21.5254	17794.5				21.5254	255.709					21.5254	7486.71				21.5254	234.557
21.5878	18050.5				21.5878	217.712					21.5878	7939.11				21.5878	481.809
21.6502	19709.6				21.6502	311.756					21.6502	6587.67				21.6502	362.437
21.7126	19971.3				21.7126	341.98					21.7126	6722.8				21.7126	496.278
21.775	17777.7				21.775	174.422					21.775	7828.51				21.775	752.498
21.8374	16558.4				21.8374	422.127					21.8374	6441.14				21.8374	1083.29
21.8998	17241.5				21.8998	292.439					21.8998	7429.06				21.8998	1115.81
21.9622	15566.5				21.9622	278.569					21.9622	5509.07				21.9622	1171.8
22.0246	16313.7				22.0246	285.148					22.0246	5376.94				22.0246	1989.26
22.087	17088.9				22.087	619.788					22.087	5719.7				22.087	3240.99
22.1494	13977.9				22.1494	590.867					22.1494	5893.78				22.1494	2875.03
22.2118	14369.9				22.2118	321.785					22.2118	4590.38				22.2118	2134.58
22.2742	15822.1				22.2742	662.118					22.2742	4136.61				22.2742	2481.64
22.3365	13853.4				22.3365	515.617					22.3365	3073.19				22.3365	3241.3
22.3989	13801.7				22.3989	637.868					22.3989	3385.78				22.3989	2208.22
22.4613	12965.5				22.4613	975.963					22.4613	4222.78				22.4613	3288.06
22.5237	12601.9				22.5237	957.88					22.5237	2835.32				22.5237	2236.38
22.5861	11430.2				22.5861	1524.7					22.5861	3675.68				22.5861	1606.42
22.6485	10048.7				22.6485	723.701					22.6485	2830.06				22.6485	1498.6
22.7109	9580.24				22.7109	1087.65					22.7109	2663.49				22.7109	2106.03
22.7733	10845.3				22.7733	1244.93					22.7733	2349.97				22.7733	1392.97
22.8357	11431.6				22.8357	1219.16					22.8357	1978.62				22.8357	1400.22
22.8981	9570.47				22.8981	1768.4					22.8981	2414.08				22.8981	1500.4
22.9605	9953.27				22.9605	744.711					22.9605	2350.44				22.9605	1083.09
23.0229	9136.88				23.0229	1003.32					23.0229	1917.66				23.0229	492.994
23.0853	8088.08				23.0853	1040.05					23.0853	1179.67				23.0853	1052.34
23.1476	5654.46				23.1476	1607.77					23.1476	1571.72				23.1476	320.852
23.21	3859.82				23.21	1609.85					23.21	1895.19				23.21	540.997
23.2724	3900.48				23.2724	1235.75					23.2724	1881.99				23.2724	845.653
23.3348	2300.8				23.3348	520.794					23.3348	2280.51				23.3348	556.868
23.3972	2472				23.3972	659.337					23.3972	2329.03				23.3972	624.591
23.4596	2037.12				23.4596	185.563					23.4596	1576.04				23.4596	870.792
23.522	1549.32				23.522	485.746					23.522	1358.11				23.522	940.626
23.5844	1269.48				23.5844	457					23.5844	886.979				23.5844	573.428
23.6468	732.659				23.6468	412.897					23.6468	1148.06				23.6468	815.32
23.7092	584.154				23.7092	351.635					23.7092	1858.7				23.7092	548.99
23.7716	735.036				23.7716	407.788					23.7716	2859.1				23.7716	371.134
23.834	1088.35				23.834	354.172					23.834	2766.5				23.834	532.395
23.8964	1272.58				23.8964	421.456					23.8964	2730.92				23.8964	1296.62
23.9588	1370.56				23.9588	1009.52					23.9588	1835.85				23.9588	1295.55
24.0211	1295.75				24.0211	481.614					24.0211	1542.09				24.0211	1187.19
24.0835	1903.32				24.0835	465.412					24.0835	1973.09				24.0835	1251.16
24.1459	1032.58				24.1459	598.338					24.1459	1864.47				24.1459	1522.48
24.2083	1190.05				24.2083	571.509					24.2083	2074.26				24.2083	1423.32
24.2707	784.763				24.2707	694.603					24.2707	1655.1				24.2707	1665.48
24.3331	677.179				24.3331	523.482					24.3331	1557.11				24.3331	1240.75
24.3955	567.91				24.3955	99.612					24.3955	1912.36				24.3955	605.943
24.4579	322.457				24.4579	151.313					24.4579	1847.82				24.4579	599.043
24.5203	474.251				24.5203	110.814					24.5203	1849.52				24.5203	621.936
24.5827	716.708				24.5827	130.355					24.5827	1638.27				24.5827	713.87
24.6451	563.524				24.6451	153.274					24.6451	1502.21				24.6451	892.995
24.7075	800.899				24.7075	232.681					24.7075	1534.6				24.7075	540.45
24.7699	481.733				24.7699	272.273					24.7699	1419.4				24.7699	436.601
24.8322	596.309				24.8322	201.805					24.8322	1339.84				24.8322	309.258
24.8946	266.213				24.8946	204.582					24.8946	1179.28				24.8946	307.486
24.957	548.825				24.957	81.016					24.957	1567.78				24.957	207.216
25.0194	987.052				25.0194	205.395					25.0194	1108.24				25.0194	179.488
25.0818	909.227				25.0818	243.763					25.0818	745.033				25.0818	136.799
25.1442	647.054				25.1442	187.326					25.1442	1030.2				25.1442	84.778
25.2066	498.382				25.2066	78.61					25.2066	1449.84				25.2066	145.187
25.269	361.597				25.269	102.876					25.269	1307.53				25.269	202.076
25.3314	698.577				25.3314	124.069					25.3314	1309.23				25.3314	119.126
25.3938	765.62				25.3938	80.726					25.3938	1015.75				25.3938	103.356
25.4562	808.42				25.4562	128.727					25.4562	1313.72				25.4562	181.276
25.5186	407.221				25.5186	104.732					25.5186	1396.72				25.5186	366.626
25.581	507.557				25.581	139.199					25.581	1145.85				25.581	108.556
25.6434	417.3				25.6434	278.057					25.6434	1145.86				25.6434	158.669
25.7057	511.232				25.7057	164.01					25.7057	1061.92				25.7057	308.608
25.7681	590.381				25.7681	249.487					25.7681	1453.21				25.7681	144.66
25.8305	308.309				25.8305	149.47					25.8305	1487.27				25.8305	297.974
25.8929	760.086				25.8929	213.589					25.8929	1165.58				25.8929	307.017
25.9553	448.688				25.9553	106.838					25.9553	1268.55				25.9553	143.323
26.0177	468.982				26.0177	197.106					26.0177	1453.41				26.0177	301.87
26.0801	321.768				26.0801	158.897					26.0801	554.437				26.0801	416.448
26.1425	293.896				26.1425	179.728					26.1425	1252.36				26.1425	440.356
26.2049	322.261				26.2049	98.633					26.2049	878.951				26.2049	113.317
26.2673	401.007				26.2673	267.826					26.2673	663.348				26.2673	135.461
26.3297	483.608				26.3297	307.353					26.3297	831.298				26.3297	153.329
26.3921	745.798				26.3921	83.217					26.3921	533.673				26.3921	158.362
26.4545	571.728				26.4545	209.957					26.4545	426.794				26.4545	93.902
26.5168	321.383				26.5168	173.079					26.5168	534.666				26.5168	200.257
26.5792	335.699				26.5792	128.27					26.5792	855.55				26.5792	172.499
26.6416	643.374				26.6416	291.033					26.6416	729.623				26.6416	515.313
26.704	617.939				26.704	121.169					26.704	1263.07				26.704	372.477
26.7664	477.823				26.7664	75.325					26.7664	1028.05				26.7664	160.904
26.8288	107.744				26.8288	118.835					26.8288	638.378				26.8288	357.554
26.8912	262.755				26.8912	116.19					26.8912	1045.88				26.8912	350.06
26.9536	438.259				26.9536	263.911					26.9536	751.892				26.9536	219.488
27.016	396.293				27.016	96.95					27.016	596.063				27.016	468.692
27.0784	385.746				27.0784	75.327					27.0784	655.313				27.0784	483.773
27.1408	601.867				27.1408	80.948					27.1408	700.367				27.1408	433.207
27.2032	522.652				27.2032	171.076					27.2032	1140.79				27.2032	774.728
27.2656	1033.37				27.2656	275.641					27.2656	1690.38				27.2656	511.367
27.328	435.61				27.328	129.447					27.328	1055.42				27.328	612.614
27.3903	546.41				27.3903	215.488					27.3903	1222.65				27.3903	937.566
27.4527	491.788				27.4527	226.189					27.4527	1175.26				27.4527	1350.77
27.5151	155.286				27.5151	155.393					27.5151	1493.37				27.5151	1072.2
27.5775	394.417				27.5775	84.96					27.5775	1017.77				27.5775	877.499
27.6399	482.946				27.6399	134.05					27.6399	1086.12				27.6399	719.607
27.7023	286.797				27.7023	80.083					27.7023	1617.27				27.7023	444.229
27.7647	486.059				27.7647	180.541					27.7647	1577.58				27.7647	616.287
27.8271	463.324				27.8271	164.151					27.8271	1521.09				27.8271	1251.55
27.8895	419.321				27.8895	260.718					27.8895	1761.62				27.8895	1313.52
27.9519	401.229				27.9519	206.981					27.9519	1661.05				27.9519	1049.77
28.0143	219.544				28.0143	87.84					28.0143	1204.61				28.0143	1298.71
28.0767	369.365				28.0767	162.778					28.0767	1736.64				28.0767	917.155
28.1391	549.343				28.1391	105.086					28.1391	1497.06				28.1391	1262.22
28.2014	629.865				28.2014	100.386					28.2014	1992.95				28.2014	1931.26
28.2638	501.011				28.2638	103.226					28.2638	1557.31				28.2638	1588.57
28.3262	526.491				28.3262	294.075					28.3262	1578.07				28.3262	1440.83
28.3886	643.814				28.3886	375.989					28.3886	1288.55				28.3886	1638.89
28.451	497.28				28.451	216.277					28.451	1127.58				28.451	1595.47
28.5134	484.505				28.5134	241.942					28.5134	1598.45				28.5134	1222.4
28.5758	459.233				28.5758	163.961					28.5758	1277.7				28.5758	1644.01
28.6382	609.473				28.6382	147.833					28.6382	1207.23				28.6382	778.2
28.7006	623.562				28.7006	132.809					28.7006	1013.66				28.7006	1112.5
28.763	460.855				28.763	72.738					28.763	810.871				28.763	911.345
28.8254	535.889				28.8254	92.144					28.8254	1604.16				28.8254	1227.5
28.8878	507.97				28.8878	172.528					28.8878	1757.21				28.8878	1534.41
28.9502	533.085				28.9502	173.514					28.9502	723.669				28.9502	688.058
29.0126	648.34				29.0126	103.78					29.0126	1150.1				29.0126	1120.07
29.0749	423.304				29.0749	75.117					29.0749	664.177				29.0749	1554.24
29.1373	438.076				29.1373	118.614					29.1373	998.167				29.1373	993.824
29.1997	574.615				29.1997	119.913					29.1997	803.819				29.1997	961.024
29.2621	594.923				29.2621	176.019					29.2621	665.304				29.2621	822.721
29.3245	470.017				29.3245	204.217					29.3245	1349.33				29.3245	1063.16
29.3869	366.764				29.3869	303.752					29.3869	1098.25				29.3869	780.143
29.4493	723.771				29.4493	251.462					29.4493	1103.33				29.4493	748.992
29.5117	1243.47				29.5117	263.642					29.5117	1340.14				29.5117	473.166
29.5741	1361.01				29.5741	492.734					29.5741	1265.37				29.5741	466.693
29.6365	1307.62				29.6365	907.957					29.6365	525.712				29.6365	565.209
29.6989	1017.49				29.6989	788.9					29.6989	1090.48				29.6989	760.391
29.7613	1709.75				29.7613	787.922					29.7613	654.739				29.7613	398.4
29.8237	1341.9				29.8237	546.425					29.8237	867.349				29.8237	812.125
29.886	964.825				29.886	201.055					29.886	1027.11				29.886	828.626
29.9484	1099.12				29.9484	262.642					29.9484	1122.88				29.9484	831.95
30.0108	1054.62				30.0108	364.267					30.0108	777.276				30.0108	975.902
30.0732	525.183				30.0732	342.756					30.0732	772.154				30.0732	930.084
30.1356	952.81				30.1356	330.112					30.1356	1406.69				30.1356	1020.93
30.198	1035.84				30.198	552.841					30.198	1194.05				30.198	682.413
30.2604	895.948				30.2604	429.674					30.2604	718.209				30.2604	872.996
30.3228	842.87				30.3228	576.501					30.3228	1161.99				30.3228	665.873
30.3852	878.297				30.3852	517.02					30.3852	536.823				30.3852	834.575
30.4476	913.167				30.4476	277.779					30.4476	1019.63				30.4476	594.177
30.51	812.21				30.51	388.915					30.51	883.499				30.51	387.904
30.5724	896.736				30.5724	197.1					30.5724	900.379				30.5724	669.306
30.6348	586.937				30.6348	373.284					30.6348	636.643				30.6348	590.588
30.6972	1019.59				30.6972	424.933					30.6972	1113.12				30.6972	652.117
30.7595	700.564				30.7595	739.111					30.7595	860.468				30.7595	670.184
30.8219	1482.55				30.8219	405.8					30.8219	1325.09				30.8219	381.979
30.8843	1268.39				30.8843	363.149					30.8843	711.835				30.8843	596.887
30.9467	533.667				30.9467	331.236					30.9467	840.741				30.9467	940.169
31.0091	1040.8				31.0091	526.004					31.0091	973.272				31.0091	636.707
31.0715	844.236				31.0715	281.029					31.0715	1571.75				31.0715	567.423
31.1339	1420.76				31.1339	322.748					31.1339	1199.22				31.1339	702.948
31.1963	1811.77				31.1963	538.355					31.1963	1200.11				31.1963	737.659
31.2587	1724.59				31.2587	412.79					31.2587	1987.06				31.2587	628.556
31.3211	1520.31				31.3211	376.856					31.3211	2681.27				31.3211	705.239
31.3835	1580.47				31.3835	599.838					31.3835	2761.44				31.3835	1036.9
31.4459	1997.16				31.4459	652.364					31.4459	2763.07				31.4459	1166.8
31.5083	1018.1				31.5083	713.675					31.5083	2533.52				31.5083	644.175
31.5706	1122.13				31.5706	670.788					31.5706	3766.39				31.5706	911.58
31.633	1673.27				31.633	316.631					31.633	3259.12				31.633	796.789
31.6954	1272.04				31.6954	543.051					31.6954	3341.88				31.6954	763.495
31.7578	1471.96				31.7578	762.074					31.7578	2684.52				31.7578	731.185
31.8202	1122.68				31.8202	634.922					31.8202	1734.09				31.8202	713.429
31.8826	713.199				31.8826	953.467					31.8826	2052.77				31.8826	659.463
31.945	1033.32				31.945	924.49					31.945	2423.86				31.945	755.296
32.0074	1250.31				32.0074	767.836					32.0074	2293.14				32.0074	973.244
32.0698	1079.6				32.0698	611.129					32.0698	2828.2				32.0698	473.764
32.1322	1291.52				32.1322	295.592					32.1322	2146.48				32.1322	674.031
32.1946	959.448				32.1946	163.153					32.1946	3100.46				32.1946	980.315
32.257	1622.23				32.257	294.831					32.257	3833.77				32.257	824.542
32.3194	1559.19				32.3194	435.619					32.3194	4195.33				32.3194	1462.25
32.3818	1277.79				32.3818	525.933					32.3818	4457.09				32.3818	1839.74
32.4441	669.124				32.4441	454.493					32.4441	5297.98				32.4441	2730.55
32.5065	825.399				32.5065	699.143					32.5065	4818.98				32.5065	2249.96
32.5689	691.061				32.5689	607.175					32.5689	4246.7				32.5689	1812.3
32.6313	269.768				32.6313	1230.58					32.6313	2422.4				32.6313	1884.36
32.6937	545.323				32.6937	431.908					32.6937	1815.57				32.6937	1048.38
32.7561	413.698				32.7561	564.634					32.7561	1491.8				32.7561	670.954
32.8185	858.834				32.8185	284.055					32.8185	1126.06				32.8185	422.395
32.8809	1130.18				32.8809	260.072					32.8809	1317.68				32.8809	600.775
32.9433	1637.61				32.9433	482.093					32.9433	2000.78				32.9433	432.775
33.0057	1144.97				33.0057	503.64					33.0057	1012.31				33.0057	347.15
33.0681	802.297				33.0681	586.057					33.0681	1209.08				33.0681	454.397
33.1305	469.789				33.1305	243.495					33.1305	1268.24				33.1305	744.035
33.1929	663.181				33.1929	549.575					33.1929	779.72				33.1929	504.558
33.2552	1093.78				33.2552	477.443					33.2552	1062.32				33.2552	300.414
33.3176	427.871				33.3176	413.998					33.3176	1124.36				33.3176	321.71
33.38	308.844				33.38	248.102					33.38	1092.31				33.38	311.603
33.4424	722.021				33.4424	298.995					33.4424	1077.88				33.4424	555.648
33.5048	1668.07				33.5048	354.193					33.5048	780.92				33.5048	265.828
33.5672	1417.02				33.5672	278.89					33.5672	1524.89				33.5672	653.516
33.6296	1215.34				33.6296	348.584					33.6296	1075.15				33.6296	594.355
33.692	603.724				33.692	612.107					33.692	727.128				33.692	293.756
33.7544	750.805				33.7544	1151.44					33.7544	594.254				33.7544	151.485
33.8168	1653.35				33.8168	926.087					33.8168	446.428				33.8168	294.522
33.8792	2127.89				33.8792	1189.7					33.8792	1274.79				33.8792	161.652
33.9416	2264.07				33.9416	948.793					33.9416	794.827				33.9416	192.289
34.004	2681.63				34.004	1058.38					34.004	820.597				34.004	231.465
34.0663	2882.79				34.0663	1915.33					34.0663	887.966				34.0663	247.038
34.1287	3025.9				34.1287	1393.11					34.1287	1090.68				34.1287	413.973
34.1911	2440.1				34.1911	923.536					34.1911	890.498				34.1911	349.68
34.2535	2543.89				34.2535	1008.39					34.2535	910.766				34.2535	91.855
34.3159	2527.52				34.3159	1005.73					34.3159	752.439				34.3159	146.567
34.3783	2495.09				34.3783	1021.95					34.3783	550.952				34.3783	254.199
34.4407	1751.61				34.4407	827.641					34.4407	522.345				34.4407	324.43
34.5031	1649.72				34.5031	611.803					34.5031	532.133				34.5031	343.612
34.5655	2389.52				34.5655	480.202					34.5655	784.161				34.5655	202.442
34.6279	1913.37				34.6279	362.439					34.6279	1190.18				34.6279	370.06
34.6903	1870.74				34.6903	482.111					34.6903	1020.8				34.6903	378.401
34.7527	1738.25				34.7527	654.9					34.7527	1432.72				34.7527	318.266
34.8151	1640.73				34.8151	960.215					34.8151	1422.84				34.8151	285.06
34.8775	1607.96				34.8775	310.555					34.8775	875.406				34.8775	169.427
34.9398	1329.19				34.9398	291.704					34.9398	1285.87				34.9398	273.627
35.0022	1575.96				35.0022	354.579					35.0022	1005.75				35.0022	255.46
35.0646	1460.55				35.0646	321.258					35.0646	728.739				35.0646	143.686
35.127	880.181				35.127	544.985					35.127	580.234				35.127	272.638
35.1894	999.362				35.1894	398.867					35.1894	1257.59				35.1894	303.39
35.2518	1194.54				35.2518	237.37					35.2518	698.444				35.2518	150.105
35.3142	1055				35.3142	296.983					35.3142	599.81				35.3142	188.636
35.3766	1680.18				35.3766	287.966					35.3766	804.562				35.3766	130.465
35.439	1587.05				35.439	312.352					35.439	1246.92				35.439	256.278
35.5014	1713.91				35.5014	306.789					35.5014	965.791				35.5014	143.955
35.5638	1591.31				35.5638	264.741					35.5638	684.017				35.5638	99.039
35.6262	793.919				35.6262	221.236					35.6262	995.475				35.6262	188.931
35.6886	1061				35.6886	130.704					35.6886	770.653				35.6886	189.634
35.7509	1142.81				35.7509	127.32					35.7509	842.252				35.7509	368.486
35.8133	992.039				35.8133	119.073					35.8133	1084.09				35.8133	326.336
35.8757	1183.2				35.8757	92.442					35.8757	980.816				35.8757	94.016
35.9381	1693.89				35.9381	195.179					35.9381	1581.45				35.9381	209.734
36.0005	1403.14				36.0005	238.649					36.0005	871.498				36.0005	261.559
36.0629	879.914				36.0629	445.746					36.0629	832.639				36.0629	119.059
36.1253	1497.21				36.1253	578.445					36.1253	388.334				36.1253	149.893
36.1877	1247.16				36.1877	165.573					36.1877	904.722				36.1877	223.24
36.2501	1367.68				36.2501	120.479					36.2501	1069.89				36.2501	326.397
36.3125	1506.71				36.3125	306.489					36.3125	819.29				36.3125	70.321
36.3749	1379.71				36.3749	183.579					36.3749	544.997				36.3749	70.806
36.4373	1277.59				36.4373	389.421					36.4373	908.143				36.4373	73.984
36.4997	1403.91				36.4997	577.113					36.4997	1028.05				36.4997	87.989
36.5621	1028.63				36.5621	145.546					36.5621	358.061				36.5621	187.151
36.6244	758.023				36.6244	205.846					36.6244	612.588				36.6244	337.185
36.6868	1703.09				36.6868	124.159					36.6868	833.337				36.6868	324.168
36.7492	1681.48				36.7492	92.641					36.7492	1115.74				36.7492	198.212
36.8116	1560.54				36.8116	120.046					36.8116	526.469				36.8116	95.093
36.874	1320.46				36.874	466.472					36.874	653.357				36.874	191.715
36.9364	1039.93				36.9364	431.109					36.9364	678.287				36.9364	126.244
36.9988	785.715				36.9988	155.067					36.9988	602.57				36.9988	188.649
37.0612	1160.09				37.0612	87.07					37.0612	1118.14				37.0612	328.9
37.1236	1090.78				37.1236	318.284					37.1236	1002.56				37.1236	251.703
37.186	1102.74				37.186	131.585					37.186	1358.52				37.186	155.755
37.2484	1176.11				37.2484	139.688					37.2484	642.472				37.2484	94.909
37.3108	1240.94				37.3108	200.775					37.3108	1013.86				37.3108	250.811
37.3732	1486.12				37.3732	217.665					37.3732	1728.84				37.3732	371.545
37.4356	1234.8				37.4356	109.332					37.4356	1640.32				37.4356	376.541
37.4979	1195.42				37.4979	170.357					37.4979	1110.83				37.4979	191.6
37.5603	684.823				37.5603	361.08					37.5603	1101.45				37.5603	320.786
37.6227	948.212				37.6227	249.581					37.6227	1079.48				37.6227	157.336
37.6851	986.866				37.6851	231.889					37.6851	1174.72				37.6851	133.384
37.7475	1477.62				37.7475	289.158					37.7475	682.797				37.7475	80.642
37.8099	902.954				37.8099	261.203					37.8099	462.599				37.8099	130.354
37.8723	599.585				37.8723	140.058					37.8723	596.428				37.8723	162.025
37.9347	1082.68				37.9347	209.527					37.9347	604.164				37.9347	172.59
37.9971	1243.19				37.9971	256.214					37.9971	836.431				37.9971	382.459
38.0595	1470.36				38.0595	247.53					38.0595	497.925				38.0595	77.605
38.1219	1118.27				38.1219	120.86					38.1219	1157.75				38.1219	140.473
38.1843	1036.44				38.1843	114.12					38.1843	1524.98				38.1843	289.9
38.2467	774.965				38.2467	577.685					38.2467	753.183				38.2467	291.707
38.309	959.056				38.309	83.578					38.309	1116.56				38.309	134.956
38.3714	969.461				38.3714	177.788					38.3714	827.151				38.3714	454.792
38.4338	1694.13				38.4338	242.61					38.4338	737.127				38.4338	88.425
38.4962	826.433				38.4962	231.336					38.4962	766.856				38.4962	74.932
38.5586	535.98				38.5586	127.201					38.5586	674.678				38.5586	135.613
38.621	686.924				38.621	422.142					38.621	900.932				38.621	95.979
38.6834	1228				38.6834	191.524					38.6834	435.855				38.6834	238.884
38.7458	1618.15				38.7458	280.439					38.7458	855.233				38.7458	73.967
38.8082	1239.15				38.8082	177.041					38.8082	789.853				38.8082	98.707
38.8706	1053.63				38.8706	81.695					38.8706	1104.84				38.8706	199.351
38.933	824.562				38.933	102.626					38.933	831.754				38.933	137.814
38.9954	1212.58				38.9954	192.438					38.9954	915.807				38.9954	92.865
39.0578	1052.09				39.0578	93.536					39.0578	680.395				39.0578	220.194
39.1202	1234.13				39.1202	78.9					39.1202	1057.66				39.1202	280.077
39.1825	1141.66				39.1825	155.189					39.1825	507.995				39.1825	122.374
39.2449	847.247				39.2449	86.308					39.2449	443.604				39.2449	145.377
39.3073	849.258				39.3073	242.769					39.3073	715.118				39.3073	109.075
39.3697	1043.72				39.3697	232.763					39.3697	590.508				39.3697	115.797
39.4321	1136.02				39.4321	186.129					39.4321	753.784				39.4321	146.094
39.4945	990.915				39.4945	129.922					39.4945	413.727				39.4945	112.009
39.5569	1126.27				39.5569	239.591					39.5569	598.542				39.5569	114.939
39.6193	1650.78				39.6193	199.006					39.6193	991.901				39.6193	165.721
39.6817	1254.43				39.6817	282.646					39.6817	683.076				39.6817	225.405
39.7441	1540.45				39.7441	182.261					39.7441	923.468				39.7441	492.431
39.8065	1342.01				39.8065	85.841					39.8065	698.368				39.8065	254.159
39.8689	1312.85				39.8689	80.393					39.8689	688.028				39.8689	196.136
39.9313	1692.84				39.9313	152.291					39.9313	522.426				39.9313	271.573
39.9936	1648.24				39.9936	86.562					39.9936	864.998				39.9936	473.042
40.056	1544.92				40.056	99.304					40.056	781.809				40.056	376.622
40.1184	716.235				40.1184	194.659					40.1184	935.874				40.1184	193.86
40.1808	922.973				40.1808	147.637					40.1808	741.784				40.1808	158.386
40.2432	1231.9				40.2432	244.424					40.2432	678.141				40.2432	124.38
40.3056	1086.23				40.3056	196.854					40.3056	957.983				40.3056	99.948
40.368	959.84				40.368	430.159					40.368	1000.97				40.368	251.124
40.4304	1091.52				40.4304	236.686					40.4304	1049.5				40.4304	330.747
40.4928	1154.52				40.4928	123.738					40.4928	1272.68				40.4928	242.474
40.5552	640.847				40.5552	146.822					40.5552	650.071				40.5552	256.723
40.6176	1018.9				40.6176	229.28					40.6176	678.155				40.6176	389.917
40.68	1051.42				40.68	112.894					40.68	529.302				40.68	480.985
40.7424	768.093				40.7424	115.959					40.7424	750.456				40.7424	232.68
40.8047	1263.53				40.8047	216.16					40.8047	719.613				40.8047	309.72
40.8671	1011.99				40.8671	334.052					40.8671	1163.62				40.8671	372.268
40.9295	698.306				40.9295	289.187					40.9295	657.525				40.9295	268.865
40.9919	718.11				40.9919	305.721					40.9919	767.846				40.9919	174.111
41.0543	790.144				41.0543	232.124					41.0543	555.885				41.0543	273.41
											41.1167	499.791				41.1167	175.476
											41.1791	817.3				41.1791	288.527
											41.2415	935.435				41.2415	213.769
											41.3039	796.74				41.3039	425.686
											41.3663	818.576				41.3663	538.825
											41.4287	675.088				41.4287	903.806
											41.4911	1260.6				41.4911	411.858
											41.5535	1137.06				41.5535	201.642
											41.6159	1503.35				41.6159	148.293
											41.6782	983.366				41.6782	128.419
											41.7406	698.328				41.7406	95.562
											41.803	940.055				41.803	143.522
											41.8654	444.997				41.8654	280.859
											41.9278	671.907				41.9278	175.221
											41.9902	532.872				41.9902	225.3
											42.0526	754.846				42.0526	601.416
											42.115	677.523				42.115	327.026
											42.1774	801.446				42.1774	440.589
											42.2398	1141.31				42.2398	223.279
											42.3022	744.566				42.3022	493.47
											42.3646	959.082				42.3646	356.421
											42.427	994.92				42.427	235.534
											42.4893	578.605				42.4893	232.705
											42.5517	1004.94				42.5517	433.315
											42.6141	1203.16				42.6141	382.169
											42.6765	685.024				42.6765	150.49
											42.7389	768.706				42.7389	138.317
											42.8013	1016.04				42.8013	233.969
											42.8637	767.347				42.8637	590.746
											42.9261	604.814				42.9261	617.019
											42.9885	707.607				42.9885	388.925
											43.0509	505.483				43.0509	273.175
											43.1133	923.119				43.1133	346.334
											43.1757	872.439				43.1757	316.99
											43.2381	803.601				43.2381	287.353
											43.3005	1057.94				43.3005	133.203
											43.3628	794.076				43.3628	134.381
											43.4252	1011.87				43.4252	189.153
											43.4876	825.423				43.4876	207.35
											43.55	895.029				43.55	158.731
											43.6124	900.131				43.6124	165.103
											43.6748	1152.84				43.6748	315.958
											43.7372	755.44				43.7372	214.012
											43.7996	621.614				43.7996	183.741
											43.862	430.161				43.862	151.5
											43.9244	854.599				43.9244	200.334
											43.9868	1069.99				43.9868	182.584
											44.0492	729.516				44.0492	343.22
											44.1116	776.095				44.1116	230.51
											44.174	957.573				44.174	498.721
											44.2363	584.903				44.2363	341.616
											44.2987	478.369				44.2987	327.803
											44.3611	385.805				44.3611	184.033
											44.4235	450.149				44.4235	334.769
											44.4859	817.816				44.4859	573.457
											44.5483	743.646				44.5483	296.134
											44.6107	767.143				44.6107	315.824
											44.6731	501.434				44.6731	264.981
											44.7355	632.06				44.7355	160.04
											44.7979	757.456				44.7979	183.701
											44.8603	653.397				44.8603	211.199
											44.9227	563.517				44.9227	508.419
											44.9851	565.701				44.9851	240.568
											45.0474	784.182				45.0474	167.653
											45.1098	953.089				45.1098	166.881
											45.1722	633.249				45.1722	503.116
											45.2346	946.842				45.2346	753.141
											45.297	564.478				45.297	164.633
											45.3594	498.319				45.3594	156.082
											45.4218	809.625				45.4218	241.215
											45.4842	709.156				45.4842	275.613
											45.5466	977.625				45.5466	252.088
											45.609	730.135				45.609	256.151
											45.6714	876.407				45.6714	276.163
											45.7338	1111.57				45.7338	299.256
											45.7962	866.674				45.7962	367.564
											45.8585	984.011				45.8585	409.311
											45.9209	684.352				45.9209	339.62
											45.9833	874.177				45.9833	264.641
											46.0457	713.619				46.0457	417.56
											46.1081	360.669				46.1081	279.139
											46.1705	840.976				46.1705	323.647
											46.2329	1013.4				46.2329	297.597
											46.2953	703.989				46.2953	481.364
											46.3577	713.63				46.3577	516.477
											46.4201	1077.62				46.4201	214.029
											46.4825	711.791				46.4825	176.111
											46.5449	937.755				46.5449	391.595
											46.6073	905.681				46.6073	287.786
											46.6697	597.437				46.6697	424.547
											46.732	768.088				46.732	521.27
											46.7944	958.647				46.7944	590.734
											46.8568	730.043				46.8568	469.053
											46.9192	1105.45				46.9192	127.304
											46.9816	777.765				46.9816	79.858
											47.044	911.313				47.044	179.765
											47.1064	852.594				47.1064	331.062
											47.1688	774.087				47.1688	313.743
											47.2312	1122.37				47.2312	499.513
											47.2936	1246.95				47.2936	330.139
											47.356	1222.08				47.356	95.613
											47.4184	970.016				47.4184	346.248
											47.4808	726.791				47.4808	549.316
											47.5431	787.046				47.5431	267.553
											47.6055	1075.58				47.6055	471.683
											47.6679	1273.08				47.6679	485.547
											47.7303	1044.67				47.7303	174.11
											47.7927	715.703				47.7927	257.187
											47.8551	1046.22				47.8551	174.685
											47.9175	964.309				47.9175	507.156

## Sheet: Figure 3d
	Figure 3d
	Bleb Name	Channel	Z	t	Diameter	RC	Curvature
	Bleb_1	Mins	9	1	2.595	1.2975	0.385356
	Bleb_2	Mins	9	1	2.727	1.3635	0.733407
	Bleb_3	Mins	6	8	4.587	2.2935	0.436015
	Bleb_4	Mins	10	8	7.282	3.641	0.27465
	Bleb_5	Mins	9	26	19.239	9.6195	0.103956

## Sheet: Supplementary Fig 1b
	Supplementary Figure 1b
																																			n = 1, t = 24
	n = 1, t = 0																	n = 1, t = 24																	Name	Diameter	Phenotype		Count
	Name	Diameter	Phenotype		Count													Name	Diameter	Phenotype		Count													W2_2.4-0.6_24hLater_Tiles2.czi:W2_S1_24h_T2_13:c:2/3 z:9/58 - W2_2.4-0.6_24hLater_Tiles2.czi #1	7.223	3		112		Legend	Ring	Web	Aster	Stiff	Non-visible
	W2_2.4-0.6_0h_Tiles1.czi:Ch2_S1_0h_T1_10:c:1/3 z:3/42 - W2_2.4-0.6_0h_Tiles1.czi #1	6.898	5		112		Legend	Ring	Web	Aster	Stiff	Non-visible						W2_2.4-0.6_6hLater_Tiles3.czi:W2_S1_6h_T3_8:c:2/3 z:10/49 - W2_2.4-0.6_6hLater_Tiles3.czi #1	7.451	1		112		Legend	Ring	Web	Aster	Stiff	Non-visible						W2_2.4-0.6_24hLater_Tiles3.czi:W2_S1_24h_T3_11:c:2/3 z:9/50 - W2_2.4-0.6_24hLater_Tiles3.czi #1	7.451	1					1	2	3	4	5
	W2_2.4-0.6_0h_Tiles13.czi:W2_S1_0h_T13_12:c:2/3 z:7/47 - W2_2.4-0.6_0h_Tiles13.czi #1	7.451	5					1	2	3	4	5						W2_2.4-0.6_6hLater_Tiles3.czi:W2_S1_6h_T3_10:c:2/3 z:11/49 - W2_2.4-0.6_6hLater_Tiles3.czi #1	7.784	3					1	2	3	4	5						W2_2.4-0.6_24hLater_Tiles6.czi:W2_S1_24h_T6_13:c:2/3 z:10/53 - W2_2.4-0.6_24hLater_Tiles6.czi #1	7.451	4
	W2_2.4-0.6_0h_Tiles1.czi:Ch2_S1_0h_T1_9:c:2/3 z:5/42 - W2_2.4-0.6_0h_Tiles1.czi #1	7.784	5															W2_2.4-0.6_6hLater_Tiles5.czi:W2_S1_6h_T5_20:c:2/3 z:9/43 - W2_2.4-0.6_6hLater_Tiles5.czi #1	7.784	1															W2_2.4-0.6_24hLater_Tiles6.czi:W2_S1_24h_T6_15:c:2/3 z:11/53 - W2_2.4-0.6_24hLater_Tiles6.czi #1	7.451	4					Counter	Counter	Counter	Counter	Counter	Total
	W2_2.4-0.6_0h_Tiles1.czi:Ch2_S1_0h_T1_20:c:2/3 z:5/42 - W2_2.4-0.6_0h_Tiles1.czi #1	8.18	3					Counter	Counter	Counter	Counter	Counter	Total					W2_2.4-0.6_6hLater_Tiles5.czi:W2_S1_6h_T5_4:c:2/3 z:9/43 - W2_2.4-0.6_6hLater_Tiles5.czi #1	8.18	5					Counter	Counter	Counter	Counter	Counter	Total					W2_2.4-0.6_24hLater_Tiles7.czi:W2_S1_24h_T7_15:c:3/3 z:7/48 - W2_2.4-0.6_24hLater_Tiles7.czi #1	7.451	5					20	24	46	17	5	112
	W2_2.4-0.6_0h_Tiles13.czi:W2_S1_0h_T13_11:c:2/3 z:8/47 - W2_2.4-0.6_0h_Tiles13.czi #1	8.18	5					7	6	42	14	43	112					W2_2.4-0.6_6hLater_Tiles2.czi:W2_S1_6h_T2_1:c:2/3 z:11/44 - W2_2.4-0.6_6hLater_Tiles2.czi #1	8.456	2					22	21	35	14	20	112					W2_2.4-0.6_24hLater_Tiles7.czi:W2_S1_24h_T7_16:c:2/3 z:7/48 - W2_2.4-0.6_24hLater_Tiles7.czi #1	7.451	3
	W2_2.4-0.6_0h_Tiles1.czi:Ch2_S1_0h_T1_5:c:1/3 z:5/42 - W2_2.4-0.6_0h_Tiles1.czi #1	8.737	3															W2_2.4-0.6_6hLater_Tiles5.czi:W2_S1_6h_T5_23:c:2/3 z:9/43 - W2_2.4-0.6_6hLater_Tiles5.czi #1	8.456	5															W2_2.4-0.6_24hLater_Tiles2.czi:W2_S1_24h_T2_11:c:2/3 z:9/58 - W2_2.4-0.6_24hLater_Tiles2.czi #1	7.784	2
	W2_2.4-0.6_0h_Tiles19.czi:W2_S1_0h_T19_10:c:2/3 z:8/40 - W2_2.4-0.6_0h_Tiles19.czi #1	8.737	5															W2_2.4-0.6_6hLater_Tiles2.czi:W2_S1_6h_T2_21:c:2/3 z:13/44 - W2_2.4-0.6_6hLater_Tiles2.czi #1	8.737	1															W2_2.4-0.6_24hLater_Tiles3.czi:W2_S1_24h_T3_13:c:2/3 z:9/50 - W2_2.4-0.6_24hLater_Tiles3.czi #1	7.784	1
	W2_2.4-0.6_0h_Tiles1.czi:Ch2_S1_0h_T1_15:c:1/3 z:7/42 - W2_2.4-0.6_0h_Tiles1.czi #1	9.078	1															W2_2.4-0.6_6hLater_Tiles6.czi:W2_S1_6h_T6_17:c:2/3 z:12/44 - W2_2.4-0.6_6hLater_Tiles6.czi #1	8.737	4															W2_2.4-0.6_24hLater_Tiles6.czi:W2_S1_24h_T6_2:c:2/3 z:10/53 - W2_2.4-0.6_24hLater_Tiles6.czi #1	7.784	1
	W2_2.4-0.6_0h_Tiles1.czi:Ch2_S1_0h_T1_17:c:2/3 z:5/42 - W2_2.4-0.6_0h_Tiles1.czi #1	9.078	5															W2_2.4-0.6_6hLater_Tiles2.czi:W2_S1_6h_T2_7:c:2/3 z:13/44 - W2_2.4-0.6_6hLater_Tiles2.czi #1	9.078	1															W2_2.4-0.6_24hLater_Tiles6.czi:W2_S1_24h_T6_4:c:2/3 z:10/53 - W2_2.4-0.6_24hLater_Tiles6.czi #1	8.18	2
	W2_2.4-0.6_0h_Tiles2.czi:Ch2_S1_0h_T2_7:c:2/3 z:7/55 - W2_2.4-0.6_0h_Tiles2.czi #1	9.078	1															W2_2.4-0.6_6hLater_Tiles5.czi:W2_S1_6h_T5_21:c:2/3 z:10/43 - W2_2.4-0.6_6hLater_Tiles5.czi #1	9.078	5															W2_2.4-0.6_24hLater_Tiles3.czi:W2_S1_24h_T3_10:c:2/3 z:9/50 - W2_2.4-0.6_24hLater_Tiles3.czi #1	8.456	3					% GUV	% GUV	% GUV	% GUV	% GUV
	W2_2.4-0.6_0h_Tiles8.czi:W2_S1_0h_T8_7:c:2/3 z:10/42 - W2_2.4-0.6_0h_Tiles8.czi #1	9.078	3					% GUV	% GUV	% GUV	% GUV	% GUV						W2_2.4-0.6_6hLater_Tiles6.czi:W2_S1_6h_T6_16:c:2/3 z:13/44 - W2_2.4-0.6_6hLater_Tiles6.czi #1	9.078	1					% GUV	% GUV	% GUV	% GUV	% GUV						W2_2.4-0.6_24hLater_Tiles3.czi:W2_S1_24h_T3_12:c:3/3 z:9/50 - W2_2.4-0.6_24hLater_Tiles3.czi #1	8.737	3					17.8571	21.4286	41.0714	15.1786	4.46429	100
	W2_2.4-0.6_0h_Tiles12.czi:W2_S1_0h_T12_9:c:2/3 z:9/40 - W2_2.4-0.6_0h_Tiles12.czi #1	9.078	5					6.25	5.35714	37.5	12.5	38.3929	100					W2_2.4-0.6_6hLater_Tiles1.czi:W2_S2_6h_T1_10:c:3/3 z:10/43 - W2_2.4-0.6_6hLater_Tiles1.czi #1	9.419	3					19.6429	18.75	31.25	12.5	17.8571	100					W2_2.4-0.6_24hLater_Tiles1.czi:W2_S1_24h_T1_9:c:2/3 z:11/45 - W2_2.4-0.6_24hLater_Tiles1.czi #1	9.078	4
	W2_2.4-0.6_0h_Tiles12.czi:W2_S1_0h_T12_10:c:2/3 z:7/40 - W2_2.4-0.6_0h_Tiles12.czi #1	9.078	5															W2_2.4-0.6_6hLater_Tiles4.czi:W2_S1_6h_T4_10:c:2/3 z:14/55 - W2_2.4-0.6_6hLater_Tiles4.czi #1	9.419	1															W2_2.4-0.6_24hLater_Tiles1.czi:W2_S1_24h_T1_10:c:2/3 z:10/45 - W2_2.4-0.6_24hLater_Tiles1.czi #1	9.078	1
	W2_2.4-0.6_0h_Tiles12.czi:W2_S1_0h_T12_2:c:3/3 z:8/40 - W2_2.4-0.6_0h_Tiles12.czi #1	9.419	3															W2_2.4-0.6_6hLater_Tiles1.czi:W2_S2_6h_T1_3:c:2/3 z:12/43 - W2_2.4-0.6_6hLater_Tiles1.czi #1	9.634	5															W2_2.4-0.6_24hLater_Tiles4.czi:W2_S1_24h_T4_2:c:2/3 z:7/47 - W2_2.4-0.6_24hLater_Tiles4.czi #1	9.078	1
	W2_2.4-0.6_0h_Tiles12.czi:W2_S1_0h_T12_8:c:2/3 z:8/40 - W2_2.4-0.6_0h_Tiles12.czi #1	9.419	4															W2_2.4-0.6_6hLater_Tiles1.czi:W2_S2_6h_T1_9:c:2/3 z:11/43 - W2_2.4-0.6_6hLater_Tiles1.czi #1	9.634	5															W2_2.4-0.6_24hLater_Tiles4.czi:W2_S1_24h_T4_7:c:2/3 z:8/47 - W2_2.4-0.6_24hLater_Tiles4.czi #1	9.078	2
	W2_2.4-0.6_0h_Tiles13.czi:W2_S1_0h_T13_6:c:2/3 z:8/47 - W2_2.4-0.6_0h_Tiles13.czi #1	9.419	5															W2_2.4-0.6_6hLater_Tiles6.czi:W2_S1_6h_T6_18:c:2/3 z:13/44 - W2_2.4-0.6_6hLater_Tiles6.czi #1	9.634	4															W2_2.4-0.6_24hLater_Tiles6.czi:W2_S1_24h_T6_9:c:2/3 z:11/53 - W2_2.4-0.6_24hLater_Tiles6.czi #1	9.078	4
	W2_2.4-0.6_0h_Tiles14.czi:W2_S1_0h_T14_1:c:3/3 z:10/48 - W2_2.4-0.6_0h_Tiles14.czi #1	9.419	2															W2_2.4-0.6_6hLater_Tiles2.czi:W2_S1_6h_T2_11:c:2/3 z:13/44 - W2_2.4-0.6_6hLater_Tiles2.czi #1	10.031	4															W2_2.4-0.6_24hLater_Tiles8.czi:W2_S1_24h_T8_3:c:2/3 z:10/49 - W2_2.4-0.6_24hLater_Tiles8.czi #1	9.078	1
	W2_2.4-0.6_0h_Tiles1.czi:Ch2_S1_0h_T1_18:c:1/3 z:6/42 - W2_2.4-0.6_0h_Tiles1.czi #1	9.634	5															W2_2.4-0.6_6hLater_Tiles2.czi:W2_S1_6h_T2_16:c:2/3 z:13/44 - W2_2.4-0.6_6hLater_Tiles2.czi #1	10.031	4															W2_2.4-0.6_24hLater_Tiles8.czi:W2_S1_24h_T8_9:c:2/3 z:11/49 - W2_2.4-0.6_24hLater_Tiles8.czi #1	9.078	1
	W2_2.4-0.6_0h_Tiles3.czi:W2_S1_0h_T3_10:c:1/3 z:8/47 - W2_2.4-0.6_0h_Tiles3.czi #1	9.634	4															W2_2.4-0.6_6hLater_Tiles3.czi:W2_S1_6h_T3_11:c:2/3 z:12/49 - W2_2.4-0.6_6hLater_Tiles3.czi #1	10.031	5															W2_2.4-0.6_24hLater_Tiles4.czi:W2_S1_24h_T4_11:c:2/3 z:8/47 - W2_2.4-0.6_24hLater_Tiles4.czi #1	9.419	1
	W2_2.4-0.6_0h_Tiles8.czi:W2_S1_0h_T8_2:c:2/3 z:10/42 - W2_2.4-0.6_0h_Tiles8.czi #1	9.634	4															W2_2.4-0.6_6hLater_Tiles5.czi:W2_S1_6h_T5_2:c:2/3 z:10/43 - W2_2.4-0.6_6hLater_Tiles5.czi #1	10.031	3															W2_2.4-0.6_24hLater_Tiles6.czi:W2_S1_24h_T6_1:c:2/3 z:11/53 - W2_2.4-0.6_24hLater_Tiles6.czi #1	9.634	1
	W2_2.4-0.6_0h_Tiles11.czi:W2_S1_0h_T11_1:c:2/3 z:8/39 - W2_2.4-0.6_0h_Tiles11.czi #1	9.634	4															W2_2.4-0.6_6hLater_Tiles5.czi:W2_S1_6h_T5_16:c:2/3 z:10/43 - W2_2.4-0.6_6hLater_Tiles5.czi #1	10.031	5															W2_2.4-0.6_24hLater_Tiles7.czi:W2_S1_24h_T7_14:c:3/3 z:8/48 - W2_2.4-0.6_24hLater_Tiles7.czi #1	9.634	4
	W2_2.4-0.6_0h_Tiles13.czi:W2_S1_0h_T13_4:c:2/3 z:9/47 - W2_2.4-0.6_0h_Tiles13.czi #1	10.031	5															W2_2.4-0.6_6hLater_Tiles3.czi:W2_S1_6h_T3_9:c:2/3 z:11/49 - W2_2.4-0.6_6hLater_Tiles3.czi #1	10.329	1															W2_2.4-0.6_24hLater_Tiles8.czi:W2_S1_24h_T8_10:c:2/3 z:11/49 - W2_2.4-0.6_24hLater_Tiles8.czi #1	9.634	4
	W2_2.4-0.6_0h_Tiles13.czi:W2_S1_0h_T13_5:c:2/3 z:9/47 - W2_2.4-0.6_0h_Tiles13.czi #1	10.031	3															W2_2.4-0.6_6hLater_Tiles3.czi:W2_S1_6h_T3_14:c:2/3 z:13/49 - W2_2.4-0.6_6hLater_Tiles3.czi #1	10.329	2															W2_2.4-0.6_24hLater_Tiles2.czi:W2_S1_24h_T2_14:c:2/3 z:11/58 - W2_2.4-0.6_24hLater_Tiles2.czi #1	10.031	5
	W2_2.4-0.6_0h_Tiles8.czi:W2_S1_0h_T8_10:c:2/3 z:12/42 - W2_2.4-0.6_0h_Tiles8.czi #1	10.329	3															W2_2.4-0.6_6hLater_Tiles4.czi:W2_S1_6h_T4_11:c:2/3 z:16/55 - W2_2.4-0.6_6hLater_Tiles4.czi #1	10.329	1															W2_2.4-0.6_24hLater_Tiles4.czi:W2_S1_24h_T4_6:c:2/3 z:8/47 - W2_2.4-0.6_24hLater_Tiles4.czi #1	10.031	2
	W2_2.4-0.6_0h_Tiles8.czi:W2_S1_0h_T8_11:c:2/3 z:15/42 - W2_2.4-0.6_0h_Tiles8.czi #1	10.329	4															W2_2.4-0.6_6hLater_Tiles4.czi:W2_S1_6h_T4_13:c:2/3 z:14/55 - W2_2.4-0.6_6hLater_Tiles4.czi #1	10.329	5															W2_2.4-0.6_24hLater_Tiles2.czi:W2_S1_24h_T2_8:c:2/3 z:10/58 - W2_2.4-0.6_24hLater_Tiles2.czi #1	10.329	5
	W2_2.4-0.6_0h_Tiles12.czi:W2_S1_0h_T12_1:c:1/3 z:8/40 - W2_2.4-0.6_0h_Tiles12.czi #1	10.329	3															W2_2.4-0.6_6hLater_Tiles2.czi:W2_S1_6h_T2_4:c:2/3 z:14/44 - W2_2.4-0.6_6hLater_Tiles2.czi #1	10.631	5															W2_2.4-0.6_24hLater_Tiles8.czi:W2_S1_24h_T8_8:c:2/3 z:21/49 - W2_2.4-0.6_24hLater_Tiles8.czi #1	10.329	1
	W2_2.4-0.6_0h_Tiles13.czi:W2_S1_0h_T13_10:c:2/3 z:8/47 - W2_2.4-0.6_0h_Tiles13.czi #1	10.631	5															W2_2.4-0.6_6hLater_Tiles3.czi:W2_S1_6h_T3_2:c:2/3 z:23/49 - W2_2.4-0.6_6hLater_Tiles3.czi #1	10.631	3															W2_2.4-0.6_24hLater_Tiles9.czi:W2_S1_24h_T9_3:c:2/3 z:9/49 - W2_2.4-0.6_24hLater_Tiles9.czi #1	10.329	4
	W2_2.4-0.6_0h_Tiles19.czi:W2_S1_0h_T19_11:c:2/3 z:10/40 - W2_2.4-0.6_0h_Tiles19.czi #1	10.631	3															W2_2.4-0.6_6hLater_Tiles4.czi:W2_S1_6h_T4_4:c:2/3 z:16/55 - W2_2.4-0.6_6hLater_Tiles4.czi #1	10.631	3															W2_2.4-0.6_24hLater_Tiles4.czi:W2_S1_24h_T4_16:c:2/3 z:11/47 - W2_2.4-0.6_24hLater_Tiles4.czi #1	10.631	1
	W2_2.4-0.6_0h_Tiles2.czi:Ch2_S1_0h_T2_2:c:2/3 z:9/55 - W2_2.4-0.6_0h_Tiles2.czi #1	10.98	5															W2_2.4-0.6_6hLater_Tiles5.czi:W2_S1_6h_T5_1:c:2/3 z:11/43 - W2_2.4-0.6_6hLater_Tiles5.czi #1	10.631	5															W2_2.4-0.6_24hLater_Tiles7.czi:W2_S1_24h_T7_10:c:2/3 z:11/48 - W2_2.4-0.6_24hLater_Tiles7.czi #1	10.631	1
	W2_2.4-0.6_0h_Tiles8.czi:W2_S1_0h_T8_3:c:2/3 z:12/42 - W2_2.4-0.6_0h_Tiles8.czi #1	10.98	4															W2_2.4-0.6_6hLater_Tiles6.czi:W2_S1_6h_T6_8:c:2/3 z:13/44 - W2_2.4-0.6_6hLater_Tiles6.czi #1	10.631	1															W2_2.4-0.6_24hLater_Tiles7.czi:W2_S1_24h_T7_13:c:3/3 z:11/48 - W2_2.4-0.6_24hLater_Tiles7.czi #1	10.631	3
	W2_2.4-0.6_0h_Tiles11.czi:W2_S1_0h_T11_6:c:2/3 z:9/39 - W2_2.4-0.6_0h_Tiles11.czi #1	10.98	5															W2_2.4-0.6_6hLater_Tiles2.czi:W2_S1_6h_T2_2:c:2/3 z:13/44 - W2_2.4-0.6_6hLater_Tiles2.czi #1	10.98	1															W2_2.4-0.6_24hLater_Tiles8.czi:W2_S1_24h_T8_2:c:3/3 z:11/49 - W2_2.4-0.6_24hLater_Tiles8.czi #1	10.631	5
	W2_2.4-0.6_0h_Tiles2.czi:Ch2_S1_0h_T2_6:c:2/3 z:9/55 - W2_2.4-0.6_0h_Tiles2.czi #1	11.242	5															W2_2.4-0.6_6hLater_Tiles6.czi:W2_S1_6h_T6_2:c:2/3 z:13/44 - W2_2.4-0.6_6hLater_Tiles6.czi #1	10.98	5															W2_2.4-0.6_24hLater_Tiles8.czi:W2_S1_24h_T8_4:c:2/3 z:12/49 - W2_2.4-0.6_24hLater_Tiles8.czi #1	10.98	2
	W2_2.4-0.6_0h_Tiles11.czi:W2_S1_0h_T11_5:c:2/3 z:10/39 - W2_2.4-0.6_0h_Tiles11.czi #1	11.242	3															W2_2.4-0.6_6hLater_Tiles1.czi:W2_S2_6h_T1_15:c:2/3 z:12/43 - W2_2.4-0.6_6hLater_Tiles1.czi #1	11.242	1															W2_2.4-0.6_24hLater_Tiles1.czi:W2_S1_24h_T1_1:c:2/3 z:10/45 - W2_2.4-0.6_24hLater_Tiles1.czi #1	11.242	2
	W2_2.4-0.6_0h_Tiles1.czi:Ch2_S1_0h_T1_2:c:2/3 z:6/42 - W2_2.4-0.6_0h_Tiles1.czi #1	11.595	5															W2_2.4-0.6_6hLater_Tiles2.czi:W2_S1_6h_T2_12:c:2/3 z:14/44 - W2_2.4-0.6_6hLater_Tiles2.czi #1	11.242	2															W2_2.4-0.6_24hLater_Tiles1.czi:W2_S1_24h_T1_4:c:2/3 z:11/45 - W2_2.4-0.6_24hLater_Tiles1.czi #1	11.242	1
	W2_2.4-0.6_0h_Tiles12.czi:W2_S1_0h_T12_7:c:2/3 z:10/40 - W2_2.4-0.6_0h_Tiles12.czi #1	11.595	5															W2_2.4-0.6_6hLater_Tiles4.czi:W2_S1_6h_T4_5:c:2/3 z:15/55 - W2_2.4-0.6_6hLater_Tiles4.czi #1	11.242	5															W2_2.4-0.6_24hLater_Tiles1.czi:W2_S1_24h_T1_11:c:2/3 z:11/45 - W2_2.4-0.6_24hLater_Tiles1.czi #1	11.242	3
	W2_2.4-0.6_0h_Tiles1.czi:Ch2_S1_0h_T1_13:c:1/3 z:8/42 - W2_2.4-0.6_0h_Tiles1.czi #1	11.802	4															W2_2.4-0.6_6hLater_Tiles5.czi:W2_S1_6h_T5_17:c:2/3 z:11/43 - W2_2.4-0.6_6hLater_Tiles5.czi #1	11.242	1															W2_2.4-0.6_24hLater_Tiles4.czi:W2_S1_24h_T4_10:c:2/3 z:10/47 - W2_2.4-0.6_24hLater_Tiles4.czi #1	11.242	1
	W2_2.4-0.6_0h_Tiles1.czi:Ch2_S1_0h_T1_16:c:2/3 z:7/42 - W2_2.4-0.6_0h_Tiles1.czi #1	11.802	5															W2_2.4-0.6_6hLater_Tiles1.czi:W2_S2_6h_T1_12:c:2/3 z:13/43 - W2_2.4-0.6_6hLater_Tiles1.czi #1	11.595	4															W2_2.4-0.6_24hLater_Tiles6.czi:W2_S1_24h_T6_14:c:2/3 z:11/53 - W2_2.4-0.6_24hLater_Tiles6.czi #1	11.242	3
	W2_2.4-0.6_0h_Tiles8.czi:W2_S1_0h_T8_5:c:2/3 z:12/42 - W2_2.4-0.6_0h_Tiles8.czi #1	11.802	3															W2_2.4-0.6_6hLater_Tiles2.czi:W2_S1_6h_T2_9:c:2/3 z:14/44 - W2_2.4-0.6_6hLater_Tiles2.czi #1	11.595	1															W2_2.4-0.6_24hLater_Tiles7.czi:W2_S1_24h_T7_1:c:2/3 z:11/48 - W2_2.4-0.6_24hLater_Tiles7.czi #1	11.242	4
	W2_2.4-0.6_0h_Tiles11.czi:W2_S1_0h_T11_3:c:2/3 z:10/39 - W2_2.4-0.6_0h_Tiles11.czi #1	11.802	3															W2_2.4-0.6_6hLater_Tiles3.czi:W2_S1_6h_T3_5:c:2/3 z:12/49 - W2_2.4-0.6_6hLater_Tiles3.czi #1	11.595	1															W2_2.4-0.6_24hLater_Tiles4.czi:W2_S1_24h_T4_9:c:2/3 z:11/47 - W2_2.4-0.6_24hLater_Tiles4.czi #1	11.595	1
	W2_2.4-0.6_0h_Tiles12.czi:W2_S1_0h_T12_6:c:2/3 z:9/40 - W2_2.4-0.6_0h_Tiles12.czi #1	11.802	4															W2_2.4-0.6_6hLater_Tiles6.czi:W2_S1_6h_T6_4:c:2/3 z:13/44 - W2_2.4-0.6_6hLater_Tiles6.czi #1	11.595	4															W2_2.4-0.6_24hLater_Tiles6.czi:W2_S1_24h_T6_3:c:2/3 z:13/53 - W2_2.4-0.6_24hLater_Tiles6.czi #1	11.595	3
	W2_2.4-0.6_0h_Tiles19.czi:W2_S1_0h_T19_9:c:2/3 z:10/40 - W2_2.4-0.6_0h_Tiles19.czi #1	11.802	5															W2_2.4-0.6_6hLater_Tiles6.czi:W2_S1_6h_T6_9:c:2/3 z:15/44 - W2_2.4-0.6_6hLater_Tiles6.czi #1	11.595	3															W2_2.4-0.6_24hLater_Tiles6.czi:W2_S1_24h_T6_11:c:2/3 z:13/53 - W2_2.4-0.6_24hLater_Tiles6.czi #1	11.595	3
	W2_2.4-0.6_0h_Tiles3.czi:W2_S1_0h_T3_9:c:2/3 z:9/47 - W2_2.4-0.6_0h_Tiles3.czi #1	12.199	5															W2_2.4-0.6_6hLater_Tiles1.czi:W2_S2_6h_T1_7:c:2/3 z:13/43 - W2_2.4-0.6_6hLater_Tiles1.czi #1	11.802	1															W2_2.4-0.6_24hLater_Tiles2.czi:W2_S1_24h_T2_5:c:2/3 z:12/58 - W2_2.4-0.6_24hLater_Tiles2.czi #1	11.802	3
	W2_2.4-0.6_0h_Tiles1.czi:Ch2_S1_0h_T1_3:c:1/3 z:7/42 - W2_2.4-0.6_0h_Tiles1.czi #1	12.515	3															W2_2.4-0.6_6hLater_Tiles1.czi:W2_S2_6h_T1_11:c:3/3 z:14/43 - W2_2.4-0.6_6hLater_Tiles1.czi #1	11.802	2															W2_2.4-0.6_24hLater_Tiles2.czi:W2_S1_24h_T2_9:c:2/3 z:12/58 - W2_2.4-0.6_24hLater_Tiles2.czi #1	11.802	5
	W2_2.4-0.6_0h_Tiles13.czi:W2_S1_0h_T13_3:c:2/3 z:9/47 - W2_2.4-0.6_0h_Tiles13.czi #1	12.515	5															W2_2.4-0.6_6hLater_Tiles3.czi:W2_S1_6h_T3_13:c:2/3 z:12/49 - W2_2.4-0.6_6hLater_Tiles3.czi #1	11.802	3															W2_2.4-0.6_24hLater_Tiles6.czi:W2_S1_24h_T6_7:c:2/3 z:12/53 - W2_2.4-0.6_24hLater_Tiles6.czi #1	11.802	4
	W2_2.4-0.6_0h_Tiles19.czi:W2_S1_0h_T19_16:c:2/3 z:12/40 - W2_2.4-0.6_0h_Tiles19.czi #1	12.515	1															W2_2.4-0.6_6hLater_Tiles6.czi:W2_S1_6h_T6_14:c:2/3 z:15/44 - W2_2.4-0.6_6hLater_Tiles6.czi #1	11.802	3															W2_2.4-0.6_24hLater_Tiles7.czi:W2_S1_24h_T7_7:c:2/3 z:12/48 - W2_2.4-0.6_24hLater_Tiles7.czi #1	11.802	2
	W2_2.4-0.6_0h_Tiles1.czi:Ch2_S1_0h_T1_4:c:2/3 z:9/42 - W2_2.4-0.6_0h_Tiles1.czi #1	12.755	5															W2_2.4-0.6_6hLater_Tiles1.czi:W2_S2_6h_T1_6:c:2/3 z:14/43 - W2_2.4-0.6_6hLater_Tiles1.czi #1	12.199	1															W2_2.4-0.6_24hLater_Tiles1.czi:W2_S1_24h_T1_12:c:2/3 z:12/45 - W2_2.4-0.6_24hLater_Tiles1.czi #1	12.199	3
	W2_2.4-0.6_0h_Tiles2.czi:Ch2_S1_0h_T2_4:c:2/3 z:10/55 - W2_2.4-0.6_0h_Tiles2.czi #1	12.755	2															W2_2.4-0.6_6hLater_Tiles3.czi:W2_S1_6h_T3_18:c:2/3 z:13/49 - W2_2.4-0.6_6hLater_Tiles3.czi #1	12.515	3															W2_2.4-0.6_24hLater_Tiles1.czi:W2_S1_24h_T1_13:c:2/3 z:11/45 - W2_2.4-0.6_24hLater_Tiles1.czi #1	12.199	2
	W2_2.4-0.6_0h_Tiles2.czi:Ch2_S1_0h_T2_9:c:2/3 z:10/55 - W2_2.4-0.6_0h_Tiles2.czi #1	12.755	3															W2_2.4-0.6_6hLater_Tiles6.czi:W2_S1_6h_T6_13:c:2/3 z:15/44 - W2_2.4-0.6_6hLater_Tiles6.czi #1	12.515	2															W2_2.4-0.6_24hLater_Tiles1.czi:W2_S1_24h_T1_14:c:2/3 z:13/45 - W2_2.4-0.6_24hLater_Tiles1.czi #1	12.199	1
	W2_2.4-0.6_0h_Tiles6.czi:W2_S1_0h_T6_6:c:2/3 z:9/48 - W2_2.4-0.6_0h_Tiles6.czi #1	12.755	3															W2_2.4-0.6_6hLater_Tiles1.czi:W2_S2_6h_T1_17:c:2/3 z:13/43 - W2_2.4-0.6_6hLater_Tiles1.czi #1	12.755	5															W2_2.4-0.6_24hLater_Tiles2.czi:W2_S1_24h_T2_15:c:2/3 z:12/58 - W2_2.4-0.6_24hLater_Tiles2.czi #1	12.199	3
	W2_2.4-0.6_0h_Tiles8.czi:W2_S1_0h_T8_8:c:2/3 z:12/42 - W2_2.4-0.6_0h_Tiles8.czi #1	12.755	1															W2_2.4-0.6_6hLater_Tiles6.czi:W2_S1_6h_T6_10:c:2/3 z:15/44 - W2_2.4-0.6_6hLater_Tiles6.czi #1	12.755	5															W2_2.4-0.6_24hLater_Tiles4.czi:W2_S1_24h_T4_4:c:2/3 z:10/47 - W2_2.4-0.6_24hLater_Tiles4.czi #1	12.199	1
	W2_2.4-0.6_0h_Tiles12.czi:W2_S1_0h_T12_4:c:2/3 z:10/40 - W2_2.4-0.6_0h_Tiles12.czi #1	12.755	5															W2_2.4-0.6_6hLater_Tiles1.czi:W2_S2_6h_T1_2:c:2/3 z:14/43 - W2_2.4-0.6_6hLater_Tiles1.czi #1	13.152	1															W2_2.4-0.6_24hLater_Tiles8.czi:W2_S1_24h_T8_16:c:2/3 z:15/49 - W2_2.4-0.6_24hLater_Tiles8.czi #1	12.515	3
	W2_2.4-0.6_0h_Tiles8.czi:W2_S1_0h_T8_6:c:1/3 z:12/42 - W2_2.4-0.6_0h_Tiles8.czi #1	13.152	5															W2_2.4-0.6_6hLater_Tiles3.czi:W2_S1_6h_T3_7:c:2/3 z:13/49 - W2_2.4-0.6_6hLater_Tiles3.czi #1	13.152	3															W2_2.4-0.6_24hLater_Tiles3.czi:W2_S1_24h_T3_1:c:2/3 z:12/50 - W2_2.4-0.6_24hLater_Tiles3.czi #1	12.755	2
	W2_2.4-0.6_0h_Tiles13.czi:W2_S1_0h_T13_7:c:3/3 z:11/47 - W2_2.4-0.6_0h_Tiles13.czi #1	13.152	5															W2_2.4-0.6_6hLater_Tiles4.czi:W2_S1_6h_T4_3:c:2/3 z:16/55 - W2_2.4-0.6_6hLater_Tiles4.czi #1	13.152	5															W2_2.4-0.6_24hLater_Tiles3.czi:W2_S1_24h_T3_8:c:2/3 z:12/50 - W2_2.4-0.6_24hLater_Tiles3.czi #1	12.755	3
	W2_2.4-0.6_0h_Tiles19.czi:W2_S1_0h_T19_7:c:2/3 z:10/40 - W2_2.4-0.6_0h_Tiles19.czi #1	13.152	3															W2_2.4-0.6_6hLater_Tiles5.czi:W2_S1_6h_T5_19:c:2/3 z:14/43 - W2_2.4-0.6_6hLater_Tiles5.czi #1	13.152	2															W2_2.4-0.6_24hLater_Tiles3.czi:W2_S1_24h_T3_14:c:2/3 z:11/50 - W2_2.4-0.6_24hLater_Tiles3.czi #1	12.755	3
	W2_2.4-0.6_0h_Tiles2.czi:Ch2_S1_0h_T2_3:c:1/3 z:11/55 - W2_2.4-0.6_0h_Tiles2.czi #1	13.437	4															W2_2.4-0.6_6hLater_Tiles1.czi:W2_S2_6h_T1_5:c:2/3 z:14/43 - W2_2.4-0.6_6hLater_Tiles1.czi #1	13.437	3															W2_2.4-0.6_24hLater_Tiles2.czi:W2_S1_24h_T2_3:c:2/3 z:11/58 - W2_2.4-0.6_24hLater_Tiles2.czi #1	13.152	3
	W2_2.4-0.6_0h_Tiles3.czi:W2_S1_0h_T3_2:c:2/3 z:10/47 - W2_2.4-0.6_0h_Tiles3.czi #1	13.437	4															W2_2.4-0.6_6hLater_Tiles2.czi:W2_S1_6h_T2_3:c:2/3 z:15/44 - W2_2.4-0.6_6hLater_Tiles2.czi #1	13.437	4															W2_2.4-0.6_24hLater_Tiles3.czi:W2_S1_24h_T3_2:c:2/3 z:12/50 - W2_2.4-0.6_24hLater_Tiles3.czi #1	13.152	4
	W2_2.4-0.6_0h_Tiles11.czi:W2_S1_0h_T11_8:c:2/3 z:11/39 - W2_2.4-0.6_0h_Tiles11.czi #1	13.437	5															W2_2.4-0.6_6hLater_Tiles2.czi:W2_S1_6h_T2_17:c:2/3 z:16/44 - W2_2.4-0.6_6hLater_Tiles2.czi #1	13.437	5															W2_2.4-0.6_24hLater_Tiles9.czi:W2_S1_24h_T9_2:c:2/3 z:11/49 - W2_2.4-0.6_24hLater_Tiles9.czi #1	13.152	2
	W2_2.4-0.6_0h_Tiles1.czi:Ch2_S1_0h_T1_1:c:1/3 z:8/42 - W2_2.4-0.6_0h_Tiles1.czi #1	13.76	4															W2_2.4-0.6_6hLater_Tiles2.czi:W2_S1_6h_T2_18:c:2/3 z:15/44 - W2_2.4-0.6_6hLater_Tiles2.czi #1	13.437	1															W2_2.4-0.6_24hLater_Tiles7.czi:W2_S1_24h_T7_8:c:2/3 z:13/48 - W2_2.4-0.6_24hLater_Tiles7.czi #1	13.76	1
	W2_2.4-0.6_0h_Tiles19.czi:W2_S1_0h_T19_2:c:2/3 z:12/40 - W2_2.4-0.6_0h_Tiles19.czi #1	13.76	1															W2_2.4-0.6_6hLater_Tiles2.czi:W2_S1_6h_T2_8:c:2/3 z:15/44 - W2_2.4-0.6_6hLater_Tiles2.czi #1	13.76	2															W2_2.4-0.6_24hLater_Tiles7.czi:W2_S1_24h_T7_12:c:3/3 z:13/48 - W2_2.4-0.6_24hLater_Tiles7.czi #1	13.76	3
	W2_2.4-0.6_0h_Tiles19.czi:W2_S1_0h_T19_8:c:2/3 z:11/40 - W2_2.4-0.6_0h_Tiles19.czi #1	13.76	5															W2_2.4-0.6_6hLater_Tiles2.czi:W2_S1_6h_T2_13:c:2/3 z:15/44 - W2_2.4-0.6_6hLater_Tiles2.czi #1	13.76	3															W2_2.4-0.6_24hLater_Tiles8.czi:W2_S1_24h_T8_1:c:3/3 z:13/49 - W2_2.4-0.6_24hLater_Tiles8.czi #1	13.76	4
	W2_2.4-0.6_0h_Tiles19.czi:W2_S1_0h_T19_12:c:2/3 z:11/40 - W2_2.4-0.6_0h_Tiles19.czi #1	13.76	5															W2_2.4-0.6_6hLater_Tiles2.czi:W2_S1_6h_T2_15:c:2/3 z:15/44 - W2_2.4-0.6_6hLater_Tiles2.czi #1	13.76	1															W2_2.4-0.6_24hLater_Tiles8.czi:W2_S1_24h_T8_7:c:2/3 z:15/49 - W2_2.4-0.6_24hLater_Tiles8.czi #1	13.76	2
	W2_2.4-0.6_0h_Tiles8.czi:W2_S1_0h_T8_9:c:2/3 z:13/42 - W2_2.4-0.6_0h_Tiles8.czi #1	14.067	3															W2_2.4-0.6_6hLater_Tiles4.czi:W2_S1_6h_T4_2:c:2/3 z:16/55 - W2_2.4-0.6_6hLater_Tiles4.czi #1	13.76	1															W2_2.4-0.6_24hLater_Tiles8.czi:W2_S1_24h_T8_12:c:2/3 z:14/49 - W2_2.4-0.6_24hLater_Tiles8.czi #1	13.76	3
	W2_2.4-0.6_0h_Tiles19.czi:W2_S1_0h_T19_15:c:2/3 z:12/40 - W2_2.4-0.6_0h_Tiles19.czi #1	14.067	5															W2_2.4-0.6_6hLater_Tiles5.czi:W2_S1_6h_T5_14:c:2/3 z:13/43 - W2_2.4-0.6_6hLater_Tiles5.czi #1	13.76	4															W2_2.4-0.6_24hLater_Tiles2.czi:W2_S1_24h_T2_7:c:2/3 z:12/58 - W2_2.4-0.6_24hLater_Tiles2.czi #1	14.067	3
	W2_2.4-0.6_0h_Tiles1.czi:Ch2_S1_0h_T1_12:c:2/3 z:8/42 - W2_2.4-0.6_0h_Tiles1.czi #1	14.359	3															W2_2.4-0.6_6hLater_Tiles6.czi:W2_S1_6h_T6_1:c:2/3 z:14/44 - W2_2.4-0.6_6hLater_Tiles6.czi #1	13.76	4															W2_2.4-0.6_24hLater_Tiles2.czi:W2_S1_24h_T2_10:c:2/3 z:13/58 - W2_2.4-0.6_24hLater_Tiles2.czi #1	14.067	3
	W2_2.4-0.6_0h_Tiles6.czi:W2_S1_0h_T6_4:c:2/3 z:9/48 - W2_2.4-0.6_0h_Tiles6.czi #1	14.359	1															W2_2.4-0.6_6hLater_Tiles6.czi:W2_S1_6h_T6_3:c:2/3 z:15/44 - W2_2.4-0.6_6hLater_Tiles6.czi #1	13.76	5															W2_2.4-0.6_24hLater_Tiles3.czi:W2_S1_24h_T3_9:c:2/3 z:13/50 - W2_2.4-0.6_24hLater_Tiles3.czi #1	14.067	3
	W2_2.4-0.6_0h_Tiles2.czi:Ch2_S1_0h_T2_8:c:2/3 z:11/55 - W2_2.4-0.6_0h_Tiles2.czi #1	14.688	5															W2_2.4-0.6_6hLater_Tiles2.czi:W2_S1_6h_T2_10:c:2/3 z:14/44 - W2_2.4-0.6_6hLater_Tiles2.czi #1	14.067	4															W2_2.4-0.6_24hLater_Tiles7.czi:W2_S1_24h_T7_11:c:2/3 z:13/48 - W2_2.4-0.6_24hLater_Tiles7.czi #1	14.067	3
	W2_2.4-0.6_0h_Tiles6.czi:W2_S1_0h_T6_1:c:2/3 z:11/48 - W2_2.4-0.6_0h_Tiles6.czi #1	14.688	3															W2_2.4-0.6_6hLater_Tiles1.czi:W2_S2_6h_T1_16:c:2/3 z:15/43 - W2_2.4-0.6_6hLater_Tiles1.czi #1	14.359	4															W2_2.4-0.6_24hLater_Tiles8.czi:W2_S1_24h_T8_11:c:2/3 z:15/49 - W2_2.4-0.6_24hLater_Tiles8.czi #1	14.067	1
	W2_2.4-0.6_0h_Tiles13.czi:W2_S1_0h_T13_9:c:2/3 z:12/47 - W2_2.4-0.6_0h_Tiles13.czi #1	14.688	5															W2_2.4-0.6_6hLater_Tiles3.czi:W2_S1_6h_T3_3:c:2/3 z:15/49 - W2_2.4-0.6_6hLater_Tiles3.czi #1	14.359	2															W2_2.4-0.6_24hLater_Tiles8.czi:W2_S1_24h_T8_14:c:2/3 z:15/49 - W2_2.4-0.6_24hLater_Tiles8.czi #1	14.067	3
	W2_2.4-0.6_0h_Tiles14.czi:W2_S1_0h_T14_3:c:2/3 z:13/48 - W2_2.4-0.6_0h_Tiles14.czi #1	14.688	3															W2_2.4-0.6_6hLater_Tiles5.czi:W2_S1_6h_T5_8:c:2/3 z:13/43 - W2_2.4-0.6_6hLater_Tiles5.czi #1	14.359	3															W2_2.4-0.6_24hLater_Tiles2.czi:W2_S1_24h_T2_12:c:2/3 z:13/58 - W2_2.4-0.6_24hLater_Tiles2.czi #1	14.688	3
	W2_2.4-0.6_0h_Tiles11.czi:W2_S1_0h_T11_9:c:2/3 z:11/39 - W2_2.4-0.6_0h_Tiles11.czi #1	14.951	2															W2_2.4-0.6_6hLater_Tiles6.czi:W2_S1_6h_T6_7:c:2/3 z:15/44 - W2_2.4-0.6_6hLater_Tiles6.czi #1	14.359	3															W2_2.4-0.6_24hLater_Tiles6.czi:W2_S1_24h_T6_6:c:2/3 z:15/53 - W2_2.4-0.6_24hLater_Tiles6.czi #1	14.688	3
	W2_2.4-0.6_0h_Tiles13.czi:W2_S1_0h_T13_8:c:2/3 z:13/47 - W2_2.4-0.6_0h_Tiles13.czi #1	15.283	5															W2_2.4-0.6_6hLater_Tiles2.czi:W2_S1_6h_T2_20:c:2/3 z:17/44 - W2_2.4-0.6_6hLater_Tiles2.czi #1	14.688	3															W2_2.4-0.6_24hLater_Tiles1.czi:W2_S1_24h_T1_6:c:2/3 z:14/45 - W2_2.4-0.6_24hLater_Tiles1.czi #1	14.951	4
	W2_2.4-0.6_0h_Tiles20.czi:W2_S1_0h_T20_1:c:2/3 z:12/50 - W2_2.4-0.6_0h_Tiles20.czi #1	15.648	2															W2_2.4-0.6_6hLater_Tiles2.czi:W2_S1_6h_T2_19:c:2/3 z:17/44 - W2_2.4-0.6_6hLater_Tiles2.czi #1	14.951	3															W2_2.4-0.6_24hLater_Tiles7.czi:W2_S1_24h_T7_9:c:3/3 z:15/48 - W2_2.4-0.6_24hLater_Tiles7.czi #1	15.283	4
	W2_2.4-0.6_0h_Tiles6.czi:W2_S1_0h_T6_5:c:2/3 z:12/48 - W2_2.4-0.6_0h_Tiles6.czi #1	15.95	3															W2_2.4-0.6_6hLater_Tiles4.czi:W2_S1_6h_T4_12:c:2/3 z:19/55 - W2_2.4-0.6_6hLater_Tiles4.czi #1	14.951	3															W2_2.4-0.6_24hLater_Tiles1.czi:W2_S1_24h_T1_2:c:3/3 z:13/45 - W2_2.4-0.6_24hLater_Tiles1.czi #1	15.648	3
	W2_2.4-0.6_0h_Tiles3.czi:W2_S1_0h_T3_4:c:2/3 z:11/47 - W2_2.4-0.6_0h_Tiles3.czi #1	16.238	3															W2_2.4-0.6_6hLater_Tiles5.czi:W2_S1_6h_T5_9:c:2/3 z:13/43 - W2_2.4-0.6_6hLater_Tiles5.czi #1	14.951	5															W2_2.4-0.6_24hLater_Tiles6.czi:W2_S1_24h_T6_8:c:2/3 z:15/53 - W2_2.4-0.6_24hLater_Tiles6.czi #1	15.648	2
	W2_2.4-0.6_0h_Tiles13.czi:W2_S1_0h_T13_2:c:2/3 z:11/47 - W2_2.4-0.6_0h_Tiles13.czi #1	16.238	3															W2_2.4-0.6_6hLater_Tiles2.czi:W2_S1_6h_T2_23:c:2/3 z:17/44 - W2_2.4-0.6_6hLater_Tiles2.czi #1	15.283	3															W2_2.4-0.6_24hLater_Tiles7.czi:W2_S1_24h_T7_4:c:2/3 z:15/48 - W2_2.4-0.6_24hLater_Tiles7.czi #1	15.648	3
	W2_2.4-0.6_0h_Tiles1.czi:Ch2_S1_0h_T1_7:c:2/3 z:9/42 - W2_2.4-0.6_0h_Tiles1.czi #1	16.575	5															W2_2.4-0.6_6hLater_Tiles3.czi:W2_S1_6h_T3_1:c:2/3 z:18/49 - W2_2.4-0.6_6hLater_Tiles3.czi #1	15.283	5															W2_2.4-0.6_24hLater_Tiles7.czi:W2_S1_24h_T7_6:c:3/3 z:15/48 - W2_2.4-0.6_24hLater_Tiles7.czi #1	15.648	3
	W2_2.4-0.6_0h_Tiles3.czi:W2_S1_0h_T3_11:c:2/3 z:13/47 - W2_2.4-0.6_0h_Tiles3.czi #1	16.575	5															W2_2.4-0.6_6hLater_Tiles1.czi:W2_S2_6h_T1_13:c:2/3 z:15/43 - W2_2.4-0.6_6hLater_Tiles1.czi #1	15.648	2															W2_2.4-0.6_24hLater_Tiles9.czi:W2_S1_24h_T9_1:c:2/3 z:11/49 - W2_2.4-0.6_24hLater_Tiles9.czi #1	15.648	1
	W2_2.4-0.6_0h_Tiles8.czi:W2_S1_0h_T8_1:c:2/3 z:14/42 - W2_2.4-0.6_0h_Tiles8.czi #1	16.575	5															W2_2.4-0.6_6hLater_Tiles3.czi:W2_S1_6h_T3_16:c:2/3 z:16/49 - W2_2.4-0.6_6hLater_Tiles3.czi #1	15.648	3															W2_2.4-0.6_24hLater_Tiles1.czi:W2_S1_24h_T1_16:c:2/3 z:15/45 - W2_2.4-0.6_24hLater_Tiles1.czi #1	15.95	2
	W2_2.4-0.6_0h_Tiles6.czi:W2_S1_0h_T6_2:c:2/3 z:12/48 - W2_2.4-0.6_0h_Tiles6.czi #1	16.853	3															W2_2.4-0.6_6hLater_Tiles2.czi:W2_S1_6h_T2_5:c:2/3 z:18/44 - W2_2.4-0.6_6hLater_Tiles2.czi #1	15.95	2															W2_2.4-0.6_24hLater_Tiles2.czi:W2_S1_24h_T2_1:c:2/3 z:14/58 - W2_2.4-0.6_24hLater_Tiles2.czi #1	15.95	3
	W2_2.4-0.6_0h_Tiles11.czi:W2_S1_0h_T11_4:c:2/3 z:13/39 - W2_2.4-0.6_0h_Tiles11.czi #1	16.853	4															W2_2.4-0.6_6hLater_Tiles5.czi:W2_S1_6h_T5_5:c:2/3 z:14/43 - W2_2.4-0.6_6hLater_Tiles5.czi #1	15.95	3															W2_2.4-0.6_24hLater_Tiles4.czi:W2_S1_24h_T4_14:c:2/3 z:12/47 - W2_2.4-0.6_24hLater_Tiles4.czi #1	15.95	3
	W2_2.4-0.6_0h_Tiles12.czi:W2_S1_0h_T12_3:c:2/3 z:12/40 - W2_2.4-0.6_0h_Tiles12.czi #1	16.853	5															W2_2.4-0.6_6hLater_Tiles2.czi:W2_S1_6h_T2_22:c:2/3 z:17/44 - W2_2.4-0.6_6hLater_Tiles2.czi #1	16.238	4															W2_2.4-0.6_24hLater_Tiles1.czi:W2_S1_24h_T1_5:c:2/3 z:15/45 - W2_2.4-0.6_24hLater_Tiles1.czi #1	16.238	4
	W2_2.4-0.6_0h_Tiles1.czi:Ch2_S1_0h_T1_14:c:2/3 z:10/42 - W2_2.4-0.6_0h_Tiles1.czi #1	17.502	5															W2_2.4-0.6_6hLater_Tiles3.czi:W2_S1_6h_T3_6:c:2/3 z:18/49 - W2_2.4-0.6_6hLater_Tiles3.czi #1	16.238	2															W2_2.4-0.6_24hLater_Tiles1.czi:W2_S1_24h_T1_15:c:3/3 z:17/45 - W2_2.4-0.6_24hLater_Tiles1.czi #1	16.238	3
	W2_2.4-0.6_0h_Tiles11.czi:W2_S1_0h_T11_7:c:2/3 z:14/39 - W2_2.4-0.6_0h_Tiles11.czi #1	17.502	5															W2_2.4-0.6_6hLater_Tiles5.czi:W2_S1_6h_T5_13:c:2/3 z:15/43 - W2_2.4-0.6_6hLater_Tiles5.czi #1	16.238	3															W2_2.4-0.6_24hLater_Tiles4.czi:W2_S1_24h_T4_1:c:2/3 z:11/47 - W2_2.4-0.6_24hLater_Tiles4.czi #1	16.238	2
	W2_2.4-0.6_0h_Tiles1.czi:Ch2_S1_0h_T1_19:c:2/3 z:11/42 - W2_2.4-0.6_0h_Tiles1.czi #1	17.814	3															W2_2.4-0.6_6hLater_Tiles5.czi:W2_S1_6h_T5_22:c:3/3 z:17/43 - W2_2.4-0.6_6hLater_Tiles5.czi #1	16.238	3															W2_2.4-0.6_24hLater_Tiles8.czi:W2_S1_24h_T8_13:c:2/3 z:17/49 - W2_2.4-0.6_24hLater_Tiles8.czi #1	16.238	3
	W2_2.4-0.6_0h_Tiles20.czi:W2_S1_0h_T20_4:c:2/3 z:14/50 - W2_2.4-0.6_0h_Tiles20.czi #1	17.814	5															W2_2.4-0.6_6hLater_Tiles1.czi:W2_S2_6h_T1_8:c:2/3 z:15/43 - W2_2.4-0.6_6hLater_Tiles1.czi #1	16.575	2															W2_2.4-0.6_24hLater_Tiles6.czi:W2_S1_24h_T6_10:c:2/3 z:17/53 - W2_2.4-0.6_24hLater_Tiles6.czi #1	17.162	3
	W2_2.4-0.6_0h_Tiles3.czi:W2_S1_0h_T3_5:c:2/3 z:14/47 - W2_2.4-0.6_0h_Tiles3.czi #1	18.1	4															W2_2.4-0.6_6hLater_Tiles5.czi:W2_S1_6h_T5_7:c:2/3 z:13/43 - W2_2.4-0.6_6hLater_Tiles5.czi #1	16.575	3															W2_2.4-0.6_24hLater_Tiles8.czi:W2_S1_24h_T8_15:c:2/3 z:17/49 - W2_2.4-0.6_24hLater_Tiles8.czi #1	17.162	3
	W2_2.4-0.6_0h_Tiles14.czi:W2_S1_0h_T14_6:c:2/3 z:14/48 - W2_2.4-0.6_0h_Tiles14.czi #1	18.1	3															W2_2.4-0.6_6hLater_Tiles6.czi:W2_S1_6h_T6_6:c:2/3 z:15/44 - W2_2.4-0.6_6hLater_Tiles6.czi #1	16.575	2															W2_2.4-0.6_24hLater_Tiles2.czi:W2_S1_24h_T2_4:c:2/3 z:15/58 - W2_2.4-0.6_24hLater_Tiles2.czi #1	17.502	2
	W2_2.4-0.6_0h_Tiles19.czi:W2_S1_0h_T19_14:c:2/3 z:14/40 - W2_2.4-0.6_0h_Tiles19.czi #1	18.1	5															W2_2.4-0.6_6hLater_Tiles4.czi:W2_S1_6h_T4_1:c:2/3 z:20/55 - W2_2.4-0.6_6hLater_Tiles4.czi #1	17.162	2															W2_2.4-0.6_24hLater_Tiles4.czi:W2_S1_24h_T4_13:c:2/3 z:12/47 - W2_2.4-0.6_24hLater_Tiles4.czi #1	17.502	3
	W2_2.4-0.6_0h_Tiles19.czi:W2_S1_0h_T19_17:c:2/3 z:16/40 - W2_2.4-0.6_0h_Tiles19.czi #1	18.403	3															W2_2.4-0.6_6hLater_Tiles1.czi:W2_S2_6h_T1_4:c:2/3 z:17/43 - W2_2.4-0.6_6hLater_Tiles1.czi #1	17.502	3															W2_2.4-0.6_24hLater_Tiles9.czi:W2_S1_24h_T9_5:c:2/3 z:13/49 - W2_2.4-0.6_24hLater_Tiles9.czi #1	18.1	2
	W2_2.4-0.6_0h_Tiles8.czi:W2_S1_0h_T8_4:c:2/3 z:15/42 - W2_2.4-0.6_0h_Tiles8.czi #1	18.72	3															W2_2.4-0.6_6hLater_Tiles5.czi:W2_S1_6h_T5_15:c:2/3 z:16/43 - W2_2.4-0.6_6hLater_Tiles5.czi #1	17.502	3															W2_2.4-0.6_24hLater_Tiles7.czi:W2_S1_24h_T7_2:c:2/3 z:16/48 - W2_2.4-0.6_24hLater_Tiles7.czi #1	18.403	2
	W2_2.4-0.6_0h_Tiles19.czi:W2_S1_0h_T19_1:c:2/3 z:14/40 - W2_2.4-0.6_0h_Tiles19.czi #1	18.72	1															W2_2.4-0.6_6hLater_Tiles3.czi:W2_S1_6h_T3_15:c:2/3 z:18/49 - W2_2.4-0.6_6hLater_Tiles3.czi #1	17.814	2															W2_2.4-0.6_24hLater_Tiles8.czi:W2_S1_24h_T8_17:c:2/3 z:19/49 - W2_2.4-0.6_24hLater_Tiles8.czi #1	18.403	3
	W2_2.4-0.6_0h_Tiles1.czi:Ch2_S1_0h_T1_11:c:2/3 z:13/42 - W2_2.4-0.6_0h_Tiles1.czi #1	19.064	3															W2_2.4-0.6_6hLater_Tiles2.czi:W2_S1_6h_T2_24:c:2/3 z:19/44 - W2_2.4-0.6_6hLater_Tiles2.czi #1	18.1	2															W2_2.4-0.6_24hLater_Tiles2.czi:W2_S1_24h_T2_6:c:2/3 z:14/58 - W2_2.4-0.6_24hLater_Tiles2.czi #1	18.72	3
	W2_2.4-0.6_0h_Tiles19.czi:W2_S1_0h_T19_3:c:2/3 z:15/40 - W2_2.4-0.6_0h_Tiles19.czi #1	19.064	2															W2_2.4-0.6_6hLater_Tiles3.czi:W2_S1_6h_T3_4:c:2/3 z:17/49 - W2_2.4-0.6_6hLater_Tiles3.czi #1	18.1	2															W2_2.4-0.6_24hLater_Tiles7.czi:W2_S1_24h_T7_3:c:2/3 z:18/48 - W2_2.4-0.6_24hLater_Tiles7.czi #1	18.72	2
	W2_2.4-0.6_0h_Tiles19.czi:W2_S1_0h_T19_4:c:2/3 z:15/40 - W2_2.4-0.6_0h_Tiles19.czi #1	19.064	3															W2_2.4-0.6_6hLater_Tiles1.czi:W2_S2_6h_T1_14:c:2/3 z:17/43 - W2_2.4-0.6_6hLater_Tiles1.czi #1	18.403	4															W2_2.4-0.6_24hLater_Tiles8.czi:W2_S1_24h_T8_6:c:2/3 z:19/49 - W2_2.4-0.6_24hLater_Tiles8.czi #1	18.72	4
	W2_2.4-0.6_0h_Tiles20.czi:W2_S1_0h_T20_3:c:2/3 z:14/50 - W2_2.4-0.6_0h_Tiles20.czi #1	19.064	4															W2_2.4-0.6_6hLater_Tiles5.czi:W2_S1_6h_T5_3:c:3/3 z:15/43 - W2_2.4-0.6_6hLater_Tiles5.czi #1	18.403	3															W2_2.4-0.6_24hLater_Tiles1.czi:W2_S1_24h_T1_7:c:2/3 z:17/45 - W2_2.4-0.6_24hLater_Tiles1.czi #1	19.357	3
	W2_2.4-0.6_0h_Tiles14.czi:W2_S1_0h_T14_8:c:2/3 z:18/48 - W2_2.4-0.6_0h_Tiles14.czi #1	19.357	5															W2_2.4-0.6_6hLater_Tiles6.czi:W2_S1_6h_T6_15:c:2/3 z:18/44 - W2_2.4-0.6_6hLater_Tiles6.czi #1	18.403	1															W2_2.4-0.6_24hLater_Tiles4.czi:W2_S1_24h_T4_8:c:2/3 z:13/47 - W2_2.4-0.6_24hLater_Tiles4.czi #1	19.678	2
	W2_2.4-0.6_0h_Tiles2.czi:Ch2_S1_0h_T2_5:c:2/3 z:15/55 - W2_2.4-0.6_0h_Tiles2.czi #1	20	3															W2_2.4-0.6_6hLater_Tiles5.czi:W2_S1_6h_T5_6:c:2/3 z:17/43 - W2_2.4-0.6_6hLater_Tiles5.czi #1	18.72	5															W2_2.4-0.6_24hLater_Tiles6.czi:W2_S1_24h_T6_5:c:2/3 z:27/53 - W2_2.4-0.6_24hLater_Tiles6.czi #1	20	3
	W2_2.4-0.6_0h_Tiles3.czi:W2_S1_0h_T3_6:c:2/3 z:15/47 - W2_2.4-0.6_0h_Tiles3.czi #1	20	3															W2_2.4-0.6_6hLater_Tiles5.czi:W2_S1_6h_T5_11:c:2/3 z:16/43 - W2_2.4-0.6_6hLater_Tiles5.czi #1	18.72	3															W2_2.4-0.6_24hLater_Tiles2.czi:W2_S1_24h_T2_2:c:2/3 z:17/58 - W2_2.4-0.6_24hLater_Tiles2.czi #1	20.261	4
	W2_2.4-0.6_0h_Tiles12.czi:W2_S1_0h_T12_5:c:2/3 z:14/40 - W2_2.4-0.6_0h_Tiles12.czi #1	20	3															W2_2.4-0.6_6hLater_Tiles5.czi:W2_S1_6h_T5_10:c:2/3 z:18/43 - W2_2.4-0.6_6hLater_Tiles5.czi #1	19.357	2															W2_2.4-0.6_24hLater_Tiles3.czi:W2_S1_24h_T3_3:c:2/3 z:17/50 - W2_2.4-0.6_24hLater_Tiles3.czi #1	20.261	2
	W2_2.4-0.6_0h_Tiles14.czi:W2_S1_0h_T14_7:c:2/3 z:16/48 - W2_2.4-0.6_0h_Tiles14.czi #1	20.261	3															W2_2.4-0.6_6hLater_Tiles1.czi:W2_S2_6h_T1_1:c:2/3 z:17/43 - W2_2.4-0.6_6hLater_Tiles1.czi #1	19.678	2															W2_2.4-0.6_24hLater_Tiles3.czi:W2_S1_24h_T3_4:c:2/3 z:17/50 - W2_2.4-0.6_24hLater_Tiles3.czi #1	22.177	2
	W2_2.4-0.6_0h_Tiles3.czi:W2_S1_0h_T3_1:c:2/3 z:14/47 - W2_2.4-0.6_0h_Tiles3.czi #1	20.634	3															W2_2.4-0.6_6hLater_Tiles6.czi:W2_S1_6h_T6_5:c:2/3 z:19/44 - W2_2.4-0.6_6hLater_Tiles6.czi #1	19.678	3															W2_2.4-0.6_24hLater_Tiles1.czi:W2_S1_24h_T1_3:c:2/3 z:19/45 - W2_2.4-0.6_24hLater_Tiles1.czi #1	22.805	2
	W2_2.4-0.6_0h_Tiles14.czi:W2_S1_0h_T14_2:c:2/3 z:17/48 - W2_2.4-0.6_0h_Tiles14.czi #1	20.888	3															W2_2.4-0.6_6hLater_Tiles4.czi:W2_S1_6h_T4_9:c:2/3 z:22/55 - W2_2.4-0.6_6hLater_Tiles4.czi #1	20.261	2															W2_2.4-0.6_24hLater_Tiles3.czi:W2_S1_24h_T3_7:c:2/3 z:19/50 - W2_2.4-0.6_24hLater_Tiles3.czi #1	23.094	2
	W2_2.4-0.6_0h_Tiles14.czi:W2_S1_0h_T14_4:c:2/3 z:17/48 - W2_2.4-0.6_0h_Tiles14.czi #1	20.888	5															W2_2.4-0.6_6hLater_Tiles3.czi:W2_S1_6h_T3_17:c:2/3 z:19/49 - W2_2.4-0.6_6hLater_Tiles3.czi #1	20.634	4															W2_2.4-0.6_24hLater_Tiles3.czi:W2_S1_24h_T3_6:c:2/3 z:20/50 - W2_2.4-0.6_24hLater_Tiles3.czi #1	23.739	3
	W2_2.4-0.6_0h_Tiles3.czi:W2_S1_0h_T3_3:c:2/3 z:15/47 - W2_2.4-0.6_0h_Tiles3.czi #1	21.847	3															W2_2.4-0.6_6hLater_Tiles3.czi:W2_S1_6h_T3_12:c:2/3 z:21/49 - W2_2.4-0.6_6hLater_Tiles3.czi #1	21.238	1															W2_2.4-0.6_24hLater_Tiles7.czi:W2_S1_24h_T7_5:c:2/3 z:21/48 - W2_2.4-0.6_24hLater_Tiles7.czi #1	23.739	3
	W2_2.4-0.6_0h_Tiles11.czi:W2_S1_0h_T11_2:c:2/3 z:16/39 - W2_2.4-0.6_0h_Tiles11.czi #1	21.847	3															W2_2.4-0.6_6hLater_Tiles4.czi:W2_S1_6h_T4_7:c:2/3 z:22/55 - W2_2.4-0.6_6hLater_Tiles4.czi #1	21.238	3															W2_2.4-0.6_24hLater_Tiles9.czi:W2_S1_24h_T9_6:c:2/3 z:17/49 - W2_2.4-0.6_24hLater_Tiles9.czi #1	23.739	3
	W2_2.4-0.6_0h_Tiles14.czi:W2_S1_0h_T14_5:c:2/3 z:16/48 - W2_2.4-0.6_0h_Tiles14.czi #1	22.177	3															W2_2.4-0.6_6hLater_Tiles6.czi:W2_S1_6h_T6_12:c:2/3 z:19/44 - W2_2.4-0.6_6hLater_Tiles6.czi #1	21.238	3															W2_2.4-0.6_24hLater_Tiles1.czi:W2_S1_24h_T1_8:c:2/3 z:19/45 - W2_2.4-0.6_24hLater_Tiles1.czi #1	24.053	3
	W2_2.4-0.6_0h_Tiles2.czi:Ch2_S1_0h_T2_1:c:2/3 z:16/55 - W2_2.4-0.6_0h_Tiles2.czi #1	23.406	3															W2_2.4-0.6_6hLater_Tiles4.czi:W2_S1_6h_T4_6:c:2/3 z:24/55 - W2_2.4-0.6_6hLater_Tiles4.czi #1	23.406	3															W2_2.4-0.6_24hLater_Tiles4.czi:W2_S1_24h_T4_15:c:2/3 z:17/47 - W2_2.4-0.6_24hLater_Tiles4.czi #1	24.053	2
	W2_2.4-0.6_0h_Tiles13.czi:W2_S1_0h_T13_1:c:2/3 z:13/47 - W2_2.4-0.6_0h_Tiles13.czi #1	23.406	3															W2_2.4-0.6_6hLater_Tiles2.czi:W2_S1_6h_T2_6:c:2/3 z:20/44 - W2_2.4-0.6_6hLater_Tiles2.czi #1	23.739	3															W2_2.4-0.6_24hLater_Tiles4.czi:W2_S1_24h_T4_3:c:2/3 z:18/47 - W2_2.4-0.6_24hLater_Tiles4.czi #1	24.368	3
	W2_2.4-0.6_0h_Tiles20.czi:W2_S1_0h_T20_2:c:2/3 z:15/50 - W2_2.4-0.6_0h_Tiles20.czi #1	24.053	5															W2_2.4-0.6_6hLater_Tiles2.czi:W2_S1_6h_T2_14:c:2/3 z:21/44 - W2_2.4-0.6_6hLater_Tiles2.czi #1	24.053	2															W2_2.4-0.6_24hLater_Tiles6.czi:W2_S1_24h_T6_12:c:2/3 z:23/53 - W2_2.4-0.6_24hLater_Tiles6.czi #1	24.368	3
	W2_2.4-0.6_0h_Tiles1.czi:Ch2_S1_0h_T1_8:c:1/3 z:13/42 - W2_2.4-0.6_0h_Tiles1.czi #1	24.653	3															W2_2.4-0.6_6hLater_Tiles4.czi:W2_S1_6h_T4_8:c:2/3 z:23/55 - W2_2.4-0.6_6hLater_Tiles4.czi #1	24.653	3															W2_2.4-0.6_24hLater_Tiles4.czi:W2_S1_24h_T4_12:c:2/3 z:18/47 - W2_2.4-0.6_24hLater_Tiles4.czi #1	24.951	3
	W2_2.4-0.6_0h_Tiles19.czi:W2_S1_0h_T19_6:c:2/3 z:18/40 - W2_2.4-0.6_0h_Tiles19.czi #1	24.653	3															W2_2.4-0.6_6hLater_Tiles5.czi:W2_S1_6h_T5_18:c:2/3 z:20/43 - W2_2.4-0.6_6hLater_Tiles5.czi #1	24.653	3															W2_2.4-0.6_24hLater_Tiles8.czi:W2_S1_24h_T8_18:c:2/3 z:21/49 - W2_2.4-0.6_24hLater_Tiles8.czi #1	24.951	4
	W2_2.4-0.6_0h_Tiles19.czi:W2_S1_0h_T19_13:c:2/3 z:18/40 - W2_2.4-0.6_0h_Tiles19.czi #1	24.653	2															W2_2.4-0.6_6hLater_Tiles1.czi:W2_S2_6h_T1_18:c:2/3 z:20/43 - W2_2.4-0.6_6hLater_Tiles1.czi #1	24.951	3															W2_2.4-0.6_24hLater_Tiles4.czi:W2_S1_24h_T4_5:c:1/3 z:19/47 - W2_2.4-0.6_24hLater_Tiles4.czi #1	25.908	3
	W2_2.4-0.6_0h_Tiles1.czi:Ch2_S1_0h_T1_6:c:1/3 z:16/42 - W2_2.4-0.6_0h_Tiles1.czi #1	25.308	3															W2_2.4-0.6_6hLater_Tiles6.czi:W2_S1_6h_T6_11:c:2/3 z:22/44 - W2_2.4-0.6_6hLater_Tiles6.czi #1	25.588	3															W2_2.4-0.6_24hLater_Tiles8.czi:W2_S1_24h_T8_5:c:2/3 z:24/49 - W2_2.4-0.6_24hLater_Tiles8.czi #1	27.169	3
	W2_2.4-0.6_0h_Tiles3.czi:W2_S1_0h_T3_7:c:2/3 z:16/47 - W2_2.4-0.6_0h_Tiles3.czi #1	25.588	5															W2_2.4-0.6_6hLater_Tiles5.czi:W2_S1_6h_T5_12:c:2/3 z:21/43 - W2_2.4-0.6_6hLater_Tiles5.czi #1	27.169	3															W2_2.4-0.6_24hLater_Tiles9.czi:W2_S1_24h_T9_4:c:1/3 z:21/49 - W2_2.4-0.6_24hLater_Tiles9.czi #1	28.4	3
	W2_2.4-0.6_0h_Tiles3.czi:W2_S1_0h_T3_8:c:2/3 z:14/47 - W2_2.4-0.6_0h_Tiles3.czi #1	25.588	3																																W2_2.4-0.6_24hLater_Tiles3.czi:W2_S1_24h_T3_5:c:2/3 z:25/50 - W2_2.4-0.6_24hLater_Tiles3.czi #1	30.599	3
	W2_2.4-0.6_0h_Tiles6.czi:W2_S1_0h_T6_3:c:2/3 z:17/48 - W2_2.4-0.6_0h_Tiles6.czi #1	25.908	3
	W2_2.4-0.6_0h_Tiles19.czi:W2_S1_0h_T19_5:c:2/3 z:20/40 - W2_2.4-0.6_0h_Tiles19.czi #1	27.764	5
	n = 2, t = 0																	n = 2, t = 6																	n = 2, t = 24
	Name	Diameter	Phenotype		Count													Name	Diameter	Phenotype		GUV total													Name	Diameter	Phenotype		GUV total
	Ch1_S2_2.4-0.6_Mins_Tiles12.czi:Ch1_S2_0h_T12_3:c:2/3 z:5/46 - Ch1_S2_2.4-0.6_Mins_Tiles12.czi #1	9.419	5		112		Legend	Ring	Web	Aster	Stiff	Non-visible						Ch1_S2_2.4-0.6_Mins_6hLater_Tiles2.czi:Ch1_S2_6h_T2_6:c:1/3 z:7/40 - Ch1_S2_2.4-0.6_Mins_6hLater_Tiles2.czi #1	7.451	1		112				Legend	Ring	Web	Aster	Stiff	Non-visible				Ch1_S2_2.4-0.6_Mins_24hLater_Tiles4.czi:Ch1_S2_24h_T4_21:c:2/3 z:9/47 - Ch1_S2_2.4-0.6_Mins_24hLater_Tiles4.czi #1	7.223	5		112				Legend	Ring	Web	Aster	Stiff	Non-visible
	Ch1_S2_2.4-0.6_Mins_Tiles3.czi:Ch1_0h_T3_10:c:2/3 z:8/43 - Ch1_S2_2.4-0.6_Mins_Tiles3.czi #1	9.634	3					1	2	3	4	5						Ch1_S2_2.4-0.6_Mins_6hLater_Tiles2.czi:Ch1_S2_6h_T2_5:c:1/3 z:5/40 - Ch1_S2_2.4-0.6_Mins_6hLater_Tiles2.czi #1	8.18	2							1	2	3	4	5				Ch1_S2_2.4-0.6_Mins_24hLater_Tiles3.czi:Ch1_S2_24h_T3_21:c:2/3 z:6/41 - Ch1_S2_2.4-0.6_Mins_24hLater_Tiles3.czi #1	9.078	5							1	2	3	4	5
	Ch1_S2_2.4-0.6_Mins_Tiles5.czi:Ch1_0h_T5_22:c:2/3 z:7/42 - Ch1_S2_2.4-0.6_Mins_Tiles5.czi #1	9.634	4															Ch1_S2_2.4-0.6_Mins_6hLater_Tiles3.czi:Ch1_S2_T3_17:c:1/3 z:7/40 - Ch1_S2_2.4-0.6_Mins_6hLater_Tiles3.czi #1	8.737	3															Ch1_S2_2.4-0.6_Mins_24hLater_Tiles4.czi:Ch1_S2_24h_T4_13:c:2/3 z:9/47 - Ch1_S2_2.4-0.6_Mins_24hLater_Tiles4.czi #1	9.078	1
	Ch1_S2_2.4-0.6_Mins_Tiles6.czi:Ch1_S2_0h_T6_10:c:2/3 z:8/43 - Ch1_S2_2.4-0.6_Mins_Tiles6.czi #1	9.634	4					Counter	Counter	Counter	Counter	Counter	Total					Ch1_S2_2.4-0.6_Mins_6hLater_Tiles2.czi:Ch1_S2_6h_T2_4:c:1/3 z:10/40 - Ch1_S2_2.4-0.6_Mins_6hLater_Tiles2.czi #1	9.078	4							Counter	Counter	Counter	Counter	Counter	Total			STD_Ch1_S2_2.4-0.6_Mins_24hLater_Tiles2.czi:Ch1_S2_24h_T2_22:2	9.419	1							Counter	Counter	Counter	Counter	Counter	Total
	Ch1_S2_2.4-0.6_Mins_Tiles4.czi:Ch1_0h_T4_2:c:2/3 z:8/44 - Ch1_S2_2.4-0.6_Mins_Tiles4.czi #1	10.031	2					4	12	34	14	48	112					Ch1_S2_2.4-0.6_Mins_6hLater_Tiles4.czi:Ch1_S2_6h_T4_13:c:1/3 z:6/41 - Ch1_S2_2.4-0.6_Mins_6hLater_Tiles4.czi #1	9.078	1							20	11	46	19	16	112			Ch1_S2_2.4-0.6_Mins_24hLater_Tiles3.czi:Ch1_S2_24h_T3_23:c:2/3 z:8/41 - Ch1_S2_2.4-0.6_Mins_24hLater_Tiles3.czi #1	9.419	5							19	24	38	23	8	112
	Ch1_S2_2.4-0.6_Mins_Tiles4.czi:Ch1_0h_T4_9:c:2/3 z:7/44 - Ch1_S2_2.4-0.6_Mins_Tiles4.czi #1	10.031	3															Ch1_S2_2.4-0.6_Mins_6hLater_Tiles1.czi:Ch1_S2_6h_T1_19:c:2/3 z:8/41 - Ch1_S2_2.4-0.6_Mins_6hLater_Tiles1.czi #1	9.634	4															Ch1_S2_2.4-0.6_Mins_24hLater_Tiles5.czi:Ch1_S2_24h_T5_13:c:2/3 z:8/52 - Ch1_S2_2.4-0.6_Mins_24hLater_Tiles5.czi #1	9.419	1
	Ch1_S2_2.4-0.6_Mins_Tiles5.czi:Ch1_0h_T5_32:c:2/3 z:8/42 - Ch1_S2_2.4-0.6_Mins_Tiles5.czi #1	10.031	5															Ch1_S2_2.4-0.6_Mins_6hLater_Tiles4.czi:Ch1_S2_6h_T4_11:c:1/3 z:8/41 - Ch1_S2_2.4-0.6_Mins_6hLater_Tiles4.czi #1	9.634	3															Ch1_S2_2.4-0.6_Mins_24hLater_Tiles5.czi:Ch1_S2_24h_T5_25:c:2/3 z:8/52 - Ch1_S2_2.4-0.6_Mins_24hLater_Tiles5.czi #1	9.419	1
	Ch1_S2_2.4-0.6_Mins_Tiles6.czi:Ch1_S2_0h_T6_16:c:2/3 z:7/43 - Ch1_S2_2.4-0.6_Mins_Tiles6.czi #1	10.031	1															Ch1_S2_2.4-0.6_Mins_6hLater_Tiles5.czi:Ch1_S2_6h_T5_12:c:1/3 z:8/42 - Ch1_S2_2.4-0.6_Mins_6hLater_Tiles5.czi #1	9.634	4															STD_Ch1_S2_2.4-0.6_Mins_24hLater_Tiles2.czi:Ch1_S2_24h_T2_18:2	9.634	3
	Ch1_S2_2.4-0.6_Mins_Tiles5.czi:Ch1_0h_T5_33:c:2/3 z:9/42 - Ch1_S2_2.4-0.6_Mins_Tiles5.czi #1	10.329	5															Ch1_S2_2.4-0.6_Mins_6hLater_Tiles6.czi:Ch1_S2_6h_T6_12:c:1/3 z:8/39 - Ch1_S2_2.4-0.6_Mins_6hLater_Tiles6.czi #1	9.634	4															Ch1_S2_2.4-0.6_Mins_24hLater_Tiles4.czi:Ch1_S2_24h_T4_14:c:2/3 z:8/47 - Ch1_S2_2.4-0.6_Mins_24hLater_Tiles4.czi #1	9.634	1
	Ch1_S2_2.4-0.6_Mins_Tiles10.czi:Ch1_S2_0h_T10_13:c:2/3 z:6/38 - Ch1_S2_2.4-0.6_Mins_Tiles10.czi #1	10.329	4															Ch1_S2_2.4-0.6_Mins_6hLater_Tiles3.czi:Ch1_S2_T3_2:c:2/3 z:8/40 - Ch1_S2_2.4-0.6_Mins_6hLater_Tiles3.czi #1	10.031	5															Ch1_S2_2.4-0.6_Mins_24hLater_Tiles4.czi:Ch1_S2_24h_T4_3:c:2/3 z:7/47 - Ch1_S2_2.4-0.6_Mins_24hLater_Tiles4.czi #1	10.031	1
	Ch1_S2_2.4-0.6_Mins_Tiles11.czi:Ch1_S2_0h_T11_5:c:2/3 z:8/52 - Ch1_S2_2.4-0.6_Mins_Tiles11.czi #1	10.329	3					% GUV	% GUV	% GUV	% GUV	% GUV						Ch1_S2_2.4-0.6_Mins_6hLater_Tiles5.czi:Ch1_S2_6h_T5_23:c:1/3 z:9/42 - Ch1_S2_2.4-0.6_Mins_6hLater_Tiles5.czi #1	10.031	1							% GUV	% GUV	% GUV	% GUV	% GUV				Ch1_S2_2.4-0.6_Mins_24hLater_Tiles5.czi:Ch1_S2_24h_T5_26:c:2/3 z:11/52 - Ch1_S2_2.4-0.6_Mins_24hLater_Tiles5.czi #1	10.031	5							% GUV	% GUV	% GUV	% GUV	% GUV
	Ch1_S2_2.4-0.6_Mins_Tiles5.czi:Ch1_0h_T5_4:c:3/3 z:8/42 - Ch1_S2_2.4-0.6_Mins_Tiles5.czi #1	10.631	5					3.57143	10.7143	30.3571	12.5	42.8571	100					Ch1_S2_2.4-0.6_Mins_6hLater_Tiles5.czi:Ch1_S2_6h_T5_26:c:2/3 z:8/42 - Ch1_S2_2.4-0.6_Mins_6hLater_Tiles5.czi #1	10.031	5							17.8571	9.82143	41.0714	16.9643	14.2857	100			Ch1_S2_2.4-0.6_Mins_24hLater_Tiles6.czi:Ch1_S2_24h_T6_5:c:2/3 z:9/45 - Ch1_S2_2.4-0.6_Mins_24hLater_Tiles6.czi #1	10.031	4							16.9643	21.4286	33.9286	20.5357	7.14286	100
	Ch1_S2_2.4-0.6_Mins_Tiles6.czi:Ch1_S2_0h_T6_19:c:2/3 z:8/43 - Ch1_S2_2.4-0.6_Mins_Tiles6.czi #1	10.631	1															Ch1_S2_2.4-0.6_Mins_6hLater_Tiles2.czi:Ch1_S2_6h_T2_3:c:1/3 z:9/40 - Ch1_S2_2.4-0.6_Mins_6hLater_Tiles2.czi #1	10.329	5															Ch1_S2_2.4-0.6_Mins_24hLater_Tiles1.czi:Ch1_S2_24h_T1_4:c:2/3 z:10/45 - Ch1_S2_2.4-0.6_Mins_24hLater_Tiles1.czi #1	10.329	4
	Ch1_S2_2.4-0.6_Mins_Tiles11.czi:Ch1_S2_0h_T11_9:c:2/3 z:8/52 - Ch1_S2_2.4-0.6_Mins_Tiles11.czi #1	10.631	3															Ch1_S2_2.4-0.6_Mins_6hLater_Tiles4.czi:Ch1_S2_6h_T4_14:c:1/3 z:8/41 - Ch1_S2_2.4-0.6_Mins_6hLater_Tiles4.czi #1	10.329	3															STD_Ch1_S2_2.4-0.6_Mins_24hLater_Tiles2.czi:Ch1_S2_24h_T2_7:2	10.329	1
	Ch1_S2_2.4-0.6_Mins_Tiles6.czi:Ch1_S2_0h_T6_11:c:1/3 z:8/43 - Ch1_S2_2.4-0.6_Mins_Tiles6.czi #1	10.98	5															Ch1_S2_2.4-0.6_Mins_6hLater_Tiles6.czi:Ch1_S2_6h_T6_2:c:2/3 z:10/39 - Ch1_S2_2.4-0.6_Mins_6hLater_Tiles6.czi #1	10.329	4															Ch1_S2_2.4-0.6_Mins_24hLater_Tiles5.czi:Ch1_S2_24h_T5_14:c:2/3 z:10/52 - Ch1_S2_2.4-0.6_Mins_24hLater_Tiles5.czi #1	10.329	3
	Ch1_S2_2.4-0.6_Mins_Tiles10.czi:Ch1_S2_0h_T10_6:c:2/3 z:7/38 - Ch1_S2_2.4-0.6_Mins_Tiles10.czi #1	10.98	5															Ch1_S2_2.4-0.6_Mins_6hLater_Tiles6.czi:Ch1_S2_6h_T6_3:c:2/3 z:10/39 - Ch1_S2_2.4-0.6_Mins_6hLater_Tiles6.czi #1	10.329	1															Ch1_S2_2.4-0.6_Mins_24hLater_Tiles4.czi:Ch1_S2_24h_T4_4:c:2/3 z:10/47 - Ch1_S2_2.4-0.6_Mins_24hLater_Tiles4.czi #1	10.631	5
	Ch1_S2_2.4-0.6_Mins_Tiles6.czi:Ch1_S2_0h_T6_9:c:2/3 z:8/43 - Ch1_S2_2.4-0.6_Mins_Tiles6.czi #1	11.242	5															Ch1_S2_2.4-0.6_Mins_6hLater_Tiles1.czi:Ch1_S2_6h_T1_18:c:1/3 z:10/41 - Ch1_S2_2.4-0.6_Mins_6hLater_Tiles1.czi #1	10.631	3															Ch1_S2_2.4-0.6_Mins_24hLater_Tiles3.czi:Ch1_S2_24h_T3_12:c:2/3 z:9/41 - Ch1_S2_2.4-0.6_Mins_24hLater_Tiles3.czi #1	10.98	4
	Ch1_S2_2.4-0.6_Mins_Tiles3.czi:Ch1_0h_T3_18:c:2/3 z:10/43 - Ch1_S2_2.4-0.6_Mins_Tiles3.czi #1	11.595	4															Ch1_S2_2.4-0.6_Mins_6hLater_Tiles3.czi:Ch1_S2_T3_18:c:1/3 z:7/40 - Ch1_S2_2.4-0.6_Mins_6hLater_Tiles3.czi #1	10.631	3															Ch1_S2_2.4-0.6_Mins_24hLater_Tiles3.czi:Ch1_S2_24h_T3_17:c:2/3 z:9/41 - Ch1_S2_2.4-0.6_Mins_24hLater_Tiles3.czi #1	10.98	1
	Ch1_S2_2.4-0.6_Mins_Tiles4.czi:Ch1_0h_T4_18:c:2/3 z:8/44 - Ch1_S2_2.4-0.6_Mins_Tiles4.czi #1	11.802	5															Ch1_S2_2.4-0.6_Mins_6hLater_Tiles4.czi:Ch1_S2_6h_T4_16:c:1/3 z:7/41 - Ch1_S2_2.4-0.6_Mins_6hLater_Tiles4.czi #1	10.98	5															Ch1_S2_2.4-0.6_Mins_24hLater_Tiles3.czi:Ch1_S2_24h_T3_22:c:2/3 z:9/41 - Ch1_S2_2.4-0.6_Mins_24hLater_Tiles3.czi #1	10.98	2
	Ch1_S2_2.4-0.6_Mins_Tiles5.czi:Ch1_0h_T5_23:c:2/3 z:7/42 - Ch1_S2_2.4-0.6_Mins_Tiles5.czi #1	11.802	5															Ch1_S2_2.4-0.6_Mins_6hLater_Tiles6.czi:Ch1_S2_6h_T6_10:c:2/3 z:9/39 - Ch1_S2_2.4-0.6_Mins_6hLater_Tiles6.czi #1	10.98	1															Ch1_S2_2.4-0.6_Mins_24hLater_Tiles6.czi:Ch1_S2_24h_T6_4:c:2/3 z:11/45 - Ch1_S2_2.4-0.6_Mins_24hLater_Tiles6.czi #1	10.98	3
	Ch1_S2_2.4-0.6_Mins_Tiles5.czi:Ch1_0h_T5_26:c:2/3 z:9/42 - Ch1_S2_2.4-0.6_Mins_Tiles5.czi #1	12.199	5															Ch1_S2_2.4-0.6_Mins_6hLater_Tiles4.czi:Ch1_S2_6h_T4_6:c:1/3 z:9/41 - Ch1_S2_2.4-0.6_Mins_6hLater_Tiles4.czi #1	11.242	5															Ch1_S2_2.4-0.6_Mins_24hLater_Tiles1.czi:Ch1_S2_24h_T1_2:c:2/3 z:11/45 - Ch1_S2_2.4-0.6_Mins_24hLater_Tiles1.czi #1	11.242	4
	Ch1_S2_2.4-0.6_Mins_Tiles5.czi:Ch1_0h_T5_30:c:2/3 z:8/42 - Ch1_S2_2.4-0.6_Mins_Tiles5.czi #1	12.199	3															Ch1_S2_2.4-0.6_Mins_6hLater_Tiles1.czi:Ch1_S2_6h_T1_25:c:1/3 z:8/41 - Ch1_S2_2.4-0.6_Mins_6hLater_Tiles1.czi #1	11.595	2															Ch1_S2_2.4-0.6_Mins_24hLater_Tiles1.czi:Ch1_S2_24h_T1_5:c:2/3 z:10/45 - Ch1_S2_2.4-0.6_Mins_24hLater_Tiles1.czi #1	11.242	2
	Ch1_S2_2.4-0.6_Mins_Tiles10.czi:Ch1_S2_0h_T10_15:c:2/3 z:6/38 - Ch1_S2_2.4-0.6_Mins_Tiles10.czi #1	12.199	5															Ch1_S2_2.4-0.6_Mins_6hLater_Tiles2.czi:Ch1_S2_6h_T2_12:c:1/3 z:9/40 - Ch1_S2_2.4-0.6_Mins_6hLater_Tiles2.czi #1	11.595	3															Ch1_S2_2.4-0.6_Mins_24hLater_Tiles1.czi:Ch1_S2_24h_T1_13:c:2/3 z:7/45 - Ch1_S2_2.4-0.6_Mins_24hLater_Tiles1.czi #1	11.242	2
	Ch1_S2_2.4-0.6_Mins_Tiles3.czi:Ch1_0h_T3_15:c:2/3 z:10/43 - Ch1_S2_2.4-0.6_Mins_Tiles3.czi #1	12.515	5															Ch1_S2_2.4-0.6_Mins_6hLater_Tiles3.czi:Ch1_S2_T3_1:c:2/3 z:8/40 - Ch1_S2_2.4-0.6_Mins_6hLater_Tiles3.czi #1	11.595	2															Ch1_S2_2.4-0.6_Mins_24hLater_Tiles1.czi:Ch1_S2_24h_T1_21:c:2/3 z:9/45 - Ch1_S2_2.4-0.6_Mins_24hLater_Tiles1.czi #1	11.242	5
	Ch1_S2_2.4-0.6_Mins_Tiles5.czi:Ch1_0h_T5_13:c:2/3 z:10/42 - Ch1_S2_2.4-0.6_Mins_Tiles5.czi #1	12.515	3															Ch1_S2_2.4-0.6_Mins_6hLater_Tiles1.czi:Ch1_S2_6h_T1_22:c:1/3 z:10/41 - Ch1_S2_2.4-0.6_Mins_6hLater_Tiles1.czi #1	11.802	5															Ch1_S2_2.4-0.6_Mins_24hLater_Tiles5.czi:Ch1_S2_24h_T5_3:c:2/3 z:11/52 - Ch1_S2_2.4-0.6_Mins_24hLater_Tiles5.czi #1	11.242	1
	Ch1_S2_2.4-0.6_Mins_Tiles6.czi:Ch1_S2_0h_T6_7:c:2/3 z:10/43 - Ch1_S2_2.4-0.6_Mins_Tiles6.czi #1	12.515	3															Ch1_S2_2.4-0.6_Mins_6hLater_Tiles4.czi:Ch1_S2_6h_T4_8:c:1/3 z:8/41 - Ch1_S2_2.4-0.6_Mins_6hLater_Tiles4.czi #1	11.802	3															Ch1_S2_2.4-0.6_Mins_24hLater_Tiles1.czi:Ch1_S2_24h_T1_14:c:2/3 z:10/45 - Ch1_S2_2.4-0.6_Mins_24hLater_Tiles1.czi #1	11.595	3
	Ch1_S2_2.4-0.6_Mins_Tiles6.czi:Ch1_S2_0h_T6_8:c:2/3 z:10/43 - Ch1_S2_2.4-0.6_Mins_Tiles6.czi #1	12.515	5															Ch1_S2_2.4-0.6_Mins_6hLater_Tiles5.czi:Ch1_S2_6h_T5_7:c:1/3 z:9/42 - Ch1_S2_2.4-0.6_Mins_6hLater_Tiles5.czi #1	11.802	2															Ch1_S2_2.4-0.6_Mins_24hLater_Tiles1.czi:Ch1_S2_24h_T1_20:c:2/3 z:8/45 - Ch1_S2_2.4-0.6_Mins_24hLater_Tiles1.czi #1	11.595	2
	Ch1_S2_2.4-0.6_Mins_Tiles10.czi:Ch1_S2_0h_T10_12:c:2/3 z:6/38 - Ch1_S2_2.4-0.6_Mins_Tiles10.czi #1	12.515	2															Ch1_S2_2.4-0.6_Mins_6hLater_Tiles3.czi:Ch1_S2_T3_19:c:1/3 z:9/40 - Ch1_S2_2.4-0.6_Mins_6hLater_Tiles3.czi #1	12.199	5															STD_Ch1_S2_2.4-0.6_Mins_24hLater_Tiles2.czi:Ch1_S2_24h_T2_17:2	11.595	3
	Ch1_S2_2.4-0.6_Mins_Tiles11.czi:Ch1_S2_0h_T11_10:c:2/3 z:9/52 - Ch1_S2_2.4-0.6_Mins_Tiles11.czi #1	12.515	3															Ch1_S2_2.4-0.6_Mins_6hLater_Tiles4.czi:Ch1_S2_6h_T4_1:c:1/3 z:8/41 - Ch1_S2_2.4-0.6_Mins_6hLater_Tiles4.czi #1	12.199	5															Ch1_S2_2.4-0.6_Mins_24hLater_Tiles3.czi:Ch1_S2_24h_T3_2:c:2/3 z:8/41 - Ch1_S2_2.4-0.6_Mins_24hLater_Tiles3.czi #1	11.595	1
	Ch1_S2_2.4-0.6_Mins_Tiles3.czi:Ch1_0h_T3_17:c:2/3 z:9/43 - Ch1_S2_2.4-0.6_Mins_Tiles3.czi #1	12.755	5															Ch1_S2_2.4-0.6_Mins_6hLater_Tiles6.czi:Ch1_S2_6h_T6_11:c:1/3 z:11/39 - Ch1_S2_2.4-0.6_Mins_6hLater_Tiles6.czi #1	12.199	3															Ch1_S2_2.4-0.6_Mins_24hLater_Tiles3.czi:Ch1_S2_24h_T3_11:c:2/3 z:7/41 - Ch1_S2_2.4-0.6_Mins_24hLater_Tiles3.czi #1	11.595	4
	Ch1_S2_2.4-0.6_Mins_Tiles10.czi:Ch1_S2_0h_T10_16:c:2/3 z:7/38 - Ch1_S2_2.4-0.6_Mins_Tiles10.czi #1	12.755	4															Ch1_S2_2.4-0.6_Mins_6hLater_Tiles1.czi:Ch1_S2_6h_T1_15:c:1/3 z:10/41 - Ch1_S2_2.4-0.6_Mins_6hLater_Tiles1.czi #1	12.515	3															Ch1_S2_2.4-0.6_Mins_24hLater_Tiles3.czi:Ch1_S2_24h_T3_16:c:2/3 z:9/41 - Ch1_S2_2.4-0.6_Mins_24hLater_Tiles3.czi #1	11.595	1
	Ch1_S2_2.4-0.6_Mins_Tiles11.czi:Ch1_S2_0h_T11_6:c:2/3 z:11/52 - Ch1_S2_2.4-0.6_Mins_Tiles11.czi #1	13.152	3															Ch1_S2_2.4-0.6_Mins_6hLater_Tiles1.czi:Ch1_S2_6h_T1_20:c:2/3 z:11/41 - Ch1_S2_2.4-0.6_Mins_6hLater_Tiles1.czi #1	12.515	4															STD_Ch1_S2_2.4-0.6_Mins_24hLater_Tiles2.czi:Ch1_S2_24h_T2_3:2	11.802	3
	Ch1_S2_2.4-0.6_Mins_Tiles3.czi:Ch1_0h_T3_11:c:2/3 z:11/43 - Ch1_S2_2.4-0.6_Mins_Tiles3.czi #1	13.437	5															Ch1_S2_2.4-0.6_Mins_6hLater_Tiles4.czi:Ch1_S2_6h_T4_7:c:1/3 z:9/41 - Ch1_S2_2.4-0.6_Mins_6hLater_Tiles4.czi #1	12.515	3															Ch1_S2_2.4-0.6_Mins_24hLater_Tiles3.czi:Ch1_S2_24h_T3_20:c:2/3 z:8/41 - Ch1_S2_2.4-0.6_Mins_24hLater_Tiles3.czi #1	11.802	1
	Ch1_S2_2.4-0.6_Mins_Tiles5.czi:Ch1_0h_T5_25:c:2/3 z:10/42 - Ch1_S2_2.4-0.6_Mins_Tiles5.czi #1	13.437	5															Ch1_S2_2.4-0.6_Mins_6hLater_Tiles5.czi:Ch1_S2_6h_T5_9:c:1/3 z:6/42 - Ch1_S2_2.4-0.6_Mins_6hLater_Tiles5.czi #1	12.515	3															Ch1_S2_2.4-0.6_Mins_24hLater_Tiles4.czi:Ch1_S2_24h_T4_16:c:2/3 z:11/47 - Ch1_S2_2.4-0.6_Mins_24hLater_Tiles4.czi #1	11.802	3
	Ch1_S2_2.4-0.6_Mins_Tiles5.czi:Ch1_0h_T5_31:c:2/3 z:8/42 - Ch1_S2_2.4-0.6_Mins_Tiles5.czi #1	13.437	5															Ch1_S2_2.4-0.6_Mins_6hLater_Tiles5.czi:Ch1_S2_6h_T5_11:c:2/3 z:8/42 - Ch1_S2_2.4-0.6_Mins_6hLater_Tiles5.czi #1	12.515	4															Ch1_S2_2.4-0.6_Mins_24hLater_Tiles5.czi:Ch1_S2_24h_T5_12:c:2/3 z:10/52 - Ch1_S2_2.4-0.6_Mins_24hLater_Tiles5.czi #1	11.802	3
	Ch1_S2_2.4-0.6_Mins_Tiles2.czi:Ch1_0h_T2_12:c:1/3 z:11/41 - Ch1_S2_2.4-0.6_Mins_Tiles2.czi #1	13.76	3															Ch1_S2_2.4-0.6_Mins_6hLater_Tiles5.czi:Ch1_S2_6h_T5_21:c:1/3 z:9/42 - Ch1_S2_2.4-0.6_Mins_6hLater_Tiles5.czi #1	12.515	1															Ch1_S2_2.4-0.6_Mins_24hLater_Tiles1.czi:Ch1_S2_24h_T1_6:c:2/3 z:10/45 - Ch1_S2_2.4-0.6_Mins_24hLater_Tiles1.czi #1	12.199	5
	Ch1_S2_2.4-0.6_Mins_Tiles11.czi:Ch1_S2_0h_T11_12:c:2/3 z:8/52 - Ch1_S2_2.4-0.6_Mins_Tiles11.czi #1	13.76	3															Ch1_S2_2.4-0.6_Mins_6hLater_Tiles1.czi:Ch1_S2_6h_T1_1:c:2/3 z:11/41 - Ch1_S2_2.4-0.6_Mins_6hLater_Tiles1.czi #1	13.152	3															Ch1_S2_2.4-0.6_Mins_24hLater_Tiles1.czi:Ch1_S2_24h_T1_23:c:2/3 z:10/45 - Ch1_S2_2.4-0.6_Mins_24hLater_Tiles1.czi #1	12.199	3
	Ch1_S2_2.4-0.6_Mins_Tiles2.czi:Ch1_0h_T2_5:c:1/3 z:9/41 - Ch1_S2_2.4-0.6_Mins_Tiles2.czi #1	14.067	4															Ch1_S2_2.4-0.6_Mins_6hLater_Tiles4.czi:Ch1_S2_6h_T4_19:c:1/3 z:8/41 - Ch1_S2_2.4-0.6_Mins_6hLater_Tiles4.czi #1	13.152	5															STD_Ch1_S2_2.4-0.6_Mins_24hLater_Tiles2.czi:Ch1_S2_24h_T2_9:2	12.199	5
	Ch1_S2_2.4-0.6_Mins_Tiles4.czi:Ch1_0h_T4_5:c:2/3 z:9/44 - Ch1_S2_2.4-0.6_Mins_Tiles4.czi #1	14.067	5															Ch1_S2_2.4-0.6_Mins_6hLater_Tiles1.czi:Ch1_S2_6h_T1_16:c:1/3 z:11/41 - Ch1_S2_2.4-0.6_Mins_6hLater_Tiles1.czi #1	13.437	4															STD_Ch1_S2_2.4-0.6_Mins_24hLater_Tiles2.czi:Ch1_S2_24h_T2_19:2	12.199	4
	Ch1_S2_2.4-0.6_Mins_Tiles4.czi:Ch1_0h_T4_6:c:2/3 z:9/44 - Ch1_S2_2.4-0.6_Mins_Tiles4.czi #1	14.067	5															Ch1_S2_2.4-0.6_Mins_6hLater_Tiles3.czi:Ch1_S2_T3_6:c:1/3 z:9/40 - Ch1_S2_2.4-0.6_Mins_6hLater_Tiles3.czi #1	13.437	1															Ch1_S2_2.4-0.6_Mins_24hLater_Tiles5.czi:Ch1_S2_24h_T5_10:c:2/3 z:12/52 - Ch1_S2_2.4-0.6_Mins_24hLater_Tiles5.czi #1	12.199	4
	Ch1_S2_2.4-0.6_Mins_Tiles5.czi:Ch1_0h_T5_24:c:2/3 z:8/42 - Ch1_S2_2.4-0.6_Mins_Tiles5.czi #1	14.067	5															Ch1_S2_2.4-0.6_Mins_6hLater_Tiles4.czi:Ch1_S2_6h_T4_9:c:1/3 z:8/41 - Ch1_S2_2.4-0.6_Mins_6hLater_Tiles4.czi #1	13.437	3															Ch1_S2_2.4-0.6_Mins_24hLater_Tiles5.czi:Ch1_S2_24h_T5_24:c:2/3 z:10/52 - Ch1_S2_2.4-0.6_Mins_24hLater_Tiles5.czi #1	12.199	1
	Ch1_S2_2.4-0.6_Mins_Tiles10.czi:Ch1_S2_0h_T10_8:c:2/3 z:8/38 - Ch1_S2_2.4-0.6_Mins_Tiles10.czi #1	14.067	5															Ch1_S2_2.4-0.6_Mins_6hLater_Tiles5.czi:Ch1_S2_6h_T5_10:c:1/3 z:8/42 - Ch1_S2_2.4-0.6_Mins_6hLater_Tiles5.czi #1	13.437	4															Ch1_S2_2.4-0.6_Mins_24hLater_Tiles5.czi:Ch1_S2_24h_T5_27:c:3/3 z:12/52 - Ch1_S2_2.4-0.6_Mins_24hLater_Tiles5.czi #1	12.199	3
	Ch1_S2_2.4-0.6_Mins_Tiles2.czi:Ch1_0h_T2_13:c:1/3 z:11/41 - Ch1_S2_2.4-0.6_Mins_Tiles2.czi #1	14.359	5															Ch1_S2_2.4-0.6_Mins_6hLater_Tiles3.czi:Ch1_S2_T3_15:c:2/3 z:7/40 - Ch1_S2_2.4-0.6_Mins_6hLater_Tiles3.czi #1	13.76	4															STD_Ch1_S2_2.4-0.6_Mins_24hLater_Tiles2.czi:Ch1_S2_24h_T2_16:2	12.515	4
	Ch1_S2_2.4-0.6_Mins_Tiles6.czi:Ch1_S2_0h_T6_6:c:2/3 z:10/43 - Ch1_S2_2.4-0.6_Mins_Tiles6.czi #1	14.359	2															Ch1_S2_2.4-0.6_Mins_6hLater_Tiles4.czi:Ch1_S2_6h_T4_12:c:2/3 z:9/41 - Ch1_S2_2.4-0.6_Mins_6hLater_Tiles4.czi #1	13.76	5															Ch1_S2_2.4-0.6_Mins_24hLater_Tiles5.czi:Ch1_S2_24h_T5_19:c:2/3 z:13/52 - Ch1_S2_2.4-0.6_Mins_24hLater_Tiles5.czi #1	12.515	2
	Ch1_S2_2.4-0.6_Mins_Tiles5.czi:Ch1_0h_T5_9:c:2/3 z:10/42 - Ch1_S2_2.4-0.6_Mins_Tiles5.czi #1	14.688	3															Ch1_S2_2.4-0.6_Mins_6hLater_Tiles5.czi:Ch1_S2_6h_T5_1:c:2/3 z:10/42 - Ch1_S2_2.4-0.6_Mins_6hLater_Tiles5.czi #1	13.76	3															Ch1_S2_2.4-0.6_Mins_24hLater_Tiles6.czi:Ch1_S2_24h_T6_1:c:2/3 z:15/45 - Ch1_S2_2.4-0.6_Mins_24hLater_Tiles6.czi #1	12.515	3
	Ch1_S2_2.4-0.6_Mins_Tiles2.czi:Ch1_0h_T2_14:c:1/3 z:11/41 - Ch1_S2_2.4-0.6_Mins_Tiles2.czi #1	14.951	5															Ch1_S2_2.4-0.6_Mins_6hLater_Tiles6.czi:Ch1_S2_6h_T6_1:c:2/3 z:9/39 - Ch1_S2_2.4-0.6_Mins_6hLater_Tiles6.czi #1	13.76	1															Ch1_S2_2.4-0.6_Mins_24hLater_Tiles1.czi:Ch1_S2_24h_T1_15:c:1/3 z:9/45 - Ch1_S2_2.4-0.6_Mins_24hLater_Tiles1.czi #1	12.755	4
	Ch1_S2_2.4-0.6_Mins_Tiles3.czi:Ch1_0h_T3_13:c:2/3 z:11/43 - Ch1_S2_2.4-0.6_Mins_Tiles3.czi #1	14.951	5															Ch1_S2_2.4-0.6_Mins_6hLater_Tiles2.czi:Ch1_S2_6h_T2_2:c:1/3 z:9/40 - Ch1_S2_2.4-0.6_Mins_6hLater_Tiles2.czi #1	14.067	3															Ch1_S2_2.4-0.6_Mins_24hLater_Tiles1.czi:Ch1_S2_24h_T1_19:c:2/3 z:10/45 - Ch1_S2_2.4-0.6_Mins_24hLater_Tiles1.czi #1	12.755	2
	Ch1_S2_2.4-0.6_Mins_Tiles5.czi:Ch1_0h_T5_3:c:2/3 z:11/42 - Ch1_S2_2.4-0.6_Mins_Tiles5.czi #1	14.951	1															Ch1_S2_2.4-0.6_Mins_6hLater_Tiles2.czi:Ch1_S2_6h_T2_7:c:1/3 z:10/40 - Ch1_S2_2.4-0.6_Mins_6hLater_Tiles2.czi #1	14.067	3															Ch1_S2_2.4-0.6_Mins_24hLater_Tiles5.czi:Ch1_S2_24h_T5_16:c:2/3 z:12/52 - Ch1_S2_2.4-0.6_Mins_24hLater_Tiles5.czi #1	12.755	3
	Ch1_S2_2.4-0.6_Mins_Tiles5.czi:Ch1_0h_T5_8:c:2/3 z:13/42 - Ch1_S2_2.4-0.6_Mins_Tiles5.czi #1	14.951	5															Ch1_S2_2.4-0.6_Mins_6hLater_Tiles3.czi:Ch1_S2_T3_14:c:2/3 z:9/40 - Ch1_S2_2.4-0.6_Mins_6hLater_Tiles3.czi #1	14.067	1															Ch1_S2_2.4-0.6_Mins_24hLater_Tiles5.czi:Ch1_S2_24h_T5_18:c:2/3 z:12/52 - Ch1_S2_2.4-0.6_Mins_24hLater_Tiles5.czi #1	12.755	1
	Ch1_S2_2.4-0.6_Mins_Tiles5.czi:Ch1_0h_T5_15:c:2/3 z:9/42 - Ch1_S2_2.4-0.6_Mins_Tiles5.czi #1	14.951	5															Ch1_S2_2.4-0.6_Mins_6hLater_Tiles4.czi:Ch1_S2_6h_T4_3:c:2/3 z:9/41 - Ch1_S2_2.4-0.6_Mins_6hLater_Tiles4.czi #1	14.067	5															Ch1_S2_2.4-0.6_Mins_24hLater_Tiles6.czi:Ch1_S2_24h_T6_2:c:2/3 z:13/45 - Ch1_S2_2.4-0.6_Mins_24hLater_Tiles6.czi #1	12.755	1
	Ch1_S2_2.4-0.6_Mins_Tiles5.czi:Ch1_0h_T5_16:c:2/3 z:10/42 - Ch1_S2_2.4-0.6_Mins_Tiles5.czi #1	14.951	5															Ch1_S2_2.4-0.6_Mins_6hLater_Tiles4.czi:Ch1_S2_6h_T4_17:c:2/3 z:9/41 - Ch1_S2_2.4-0.6_Mins_6hLater_Tiles4.czi #1	14.067	5															Ch1_S2_2.4-0.6_Mins_24hLater_Tiles5.czi:Ch1_S2_24h_T5_11:c:2/3 z:12/52 - Ch1_S2_2.4-0.6_Mins_24hLater_Tiles5.czi #1	13.152	4
	Ch1_S2_2.4-0.6_Mins_Tiles6.czi:Ch1_S2_0h_T6_3:c:2/3 z:10/43 - Ch1_S2_2.4-0.6_Mins_Tiles6.czi #1	14.951	4															Ch1_S2_2.4-0.6_Mins_6hLater_Tiles5.czi:Ch1_S2_6h_T5_25:c:1/3 z:8/42 - Ch1_S2_2.4-0.6_Mins_6hLater_Tiles5.czi #1	14.067	5															Ch1_S2_2.4-0.6_Mins_24hLater_Tiles5.czi:Ch1_S2_24h_T5_20:c:2/3 z:11/52 - Ch1_S2_2.4-0.6_Mins_24hLater_Tiles5.czi #1	13.152	3
	Ch1_S2_2.4-0.6_Mins_Tiles12.czi:Ch1_S2_0h_T12_2:c:2/3 z:9/46 - Ch1_S2_2.4-0.6_Mins_Tiles12.czi #1	14.951	4															Ch1_S2_2.4-0.6_Mins_6hLater_Tiles5.czi:Ch1_S2_6h_T5_8:c:1/3 z:10/42 - Ch1_S2_2.4-0.6_Mins_6hLater_Tiles5.czi #1	14.359	5															Ch1_S2_2.4-0.6_Mins_24hLater_Tiles5.czi:Ch1_S2_24h_T5_23:c:2/3 z:14/52 - Ch1_S2_2.4-0.6_Mins_24hLater_Tiles5.czi #1	13.152	1
	Ch1_S2_2.4-0.6_Mins_Tiles2.czi:Ch1_0h_T2_8:c:1/3 z:10/41 - Ch1_S2_2.4-0.6_Mins_Tiles2.czi #1	15.283	5															Ch1_S2_2.4-0.6_Mins_6hLater_Tiles1.czi:Ch1_S2_6h_T1_2:c:2/3 z:12/41 - Ch1_S2_2.4-0.6_Mins_6hLater_Tiles1.czi #1	14.688	1															STD_Ch1_S2_2.4-0.6_Mins_24hLater_Tiles2.czi:Ch1_S2_24h_T2_6:2	13.437	4
	Ch1_S2_2.4-0.6_Mins_Tiles6.czi:Ch1_S2_0h_T6_22:c:2/3 z:9/43 - Ch1_S2_2.4-0.6_Mins_Tiles6.czi #1	15.283	3															Ch1_S2_2.4-0.6_Mins_6hLater_Tiles3.czi:Ch1_S2_T3_5:c:2/3 z:11/40 - Ch1_S2_2.4-0.6_Mins_6hLater_Tiles3.czi #1	14.951	1															Ch1_S2_2.4-0.6_Mins_24hLater_Tiles3.czi:Ch1_S2_24h_T3_4:c:2/3 z:9/41 - Ch1_S2_2.4-0.6_Mins_24hLater_Tiles3.czi #1	13.437	4
	Ch1_S2_2.4-0.6_Mins_Tiles11.czi:Ch1_S2_0h_T11_7:c:2/3 z:11/52 - Ch1_S2_2.4-0.6_Mins_Tiles11.czi #1	15.283	3															Ch1_S2_2.4-0.6_Mins_6hLater_Tiles3.czi:Ch1_S2_T3_10:c:1/3 z:11/40 - Ch1_S2_2.4-0.6_Mins_6hLater_Tiles3.czi #1	14.951	1															Ch1_S2_2.4-0.6_Mins_24hLater_Tiles1.czi:Ch1_S2_24h_T1_7:c:2/3 z:10/45 - Ch1_S2_2.4-0.6_Mins_24hLater_Tiles1.czi #1	13.76	3
	Ch1_S2_2.4-0.6_Mins_Tiles11.czi:Ch1_S2_0h_T11_11:c:2/3 z:9/52 - Ch1_S2_2.4-0.6_Mins_Tiles11.czi #1	15.283	5															Ch1_S2_2.4-0.6_Mins_6hLater_Tiles5.czi:Ch1_S2_6h_T5_2:c:2/3 z:11/42 - Ch1_S2_2.4-0.6_Mins_6hLater_Tiles5.czi #1	14.951	1															STD_Ch1_S2_2.4-0.6_Mins_24hLater_Tiles2.czi:Ch1_S2_24h_T2_2:2	13.76	1
	Ch1_S2_2.4-0.6_Mins_Tiles5.czi:Ch1_0h_T5_10:c:2/3 z:10/42 - Ch1_S2_2.4-0.6_Mins_Tiles5.czi #1	15.648	5															Ch1_S2_2.4-0.6_Mins_6hLater_Tiles1.czi:Ch1_S2_6h_T1_17:c:2/3 z:11/41 - Ch1_S2_2.4-0.6_Mins_6hLater_Tiles1.czi #1	15.283	4															STD_Ch1_S2_2.4-0.6_Mins_24hLater_Tiles2.czi:Ch1_S2_24h_T2_4:2	13.76	3
	Ch1_S2_2.4-0.6_Mins_Tiles6.czi:Ch1_S2_0h_T6_2:c:2/3 z:11/43 - Ch1_S2_2.4-0.6_Mins_Tiles6.czi #1	15.648	5															Ch1_S2_2.4-0.6_Mins_6hLater_Tiles5.czi:Ch1_S2_6h_T5_22:c:1/3 z:13/42 - Ch1_S2_2.4-0.6_Mins_6hLater_Tiles5.czi #1	15.283	1															Ch1_S2_2.4-0.6_Mins_24hLater_Tiles5.czi:Ch1_S2_24h_T5_2:c:2/3 z:12/52 - Ch1_S2_2.4-0.6_Mins_24hLater_Tiles5.czi #1	13.76	4
	Ch1_S2_2.4-0.6_Mins_Tiles4.czi:Ch1_0h_T4_14:c:2/3 z:10/44 - Ch1_S2_2.4-0.6_Mins_Tiles4.czi #1	15.95	3															Ch1_S2_2.4-0.6_Mins_6hLater_Tiles1.czi:Ch1_S2_6h_T1_13:c:1/3 z:12/41 - Ch1_S2_2.4-0.6_Mins_6hLater_Tiles1.czi #1	15.95	3															Ch1_S2_2.4-0.6_Mins_24hLater_Tiles5.czi:Ch1_S2_24h_T5_4:c:2/3 z:11/52 - Ch1_S2_2.4-0.6_Mins_24hLater_Tiles5.czi #1	13.76	4
	Ch1_S2_2.4-0.6_Mins_Tiles10.czi:Ch1_S2_0h_T10_9:c:2/3 z:11/38 - Ch1_S2_2.4-0.6_Mins_Tiles10.czi #1	15.95	4															Ch1_S2_2.4-0.6_Mins_6hLater_Tiles2.czi:Ch1_S2_6h_T2_1:c:1/3 z:10/40 - Ch1_S2_2.4-0.6_Mins_6hLater_Tiles2.czi #1	15.95	2															Ch1_S2_2.4-0.6_Mins_24hLater_Tiles3.czi:Ch1_S2_24h_T3_3:c:2/3 z:9/41 - Ch1_S2_2.4-0.6_Mins_24hLater_Tiles3.czi #1	14.067	3
	Ch1_S2_2.4-0.6_Mins_Tiles12.czi:Ch1_S2_0h_T12_1:c:2/3 z:10/46 - Ch1_S2_2.4-0.6_Mins_Tiles12.czi #1	15.95	3															Ch1_S2_2.4-0.6_Mins_6hLater_Tiles5.czi:Ch1_S2_6h_T5_4:c:1/3 z:10/42 - Ch1_S2_2.4-0.6_Mins_6hLater_Tiles5.czi #1	16.238	4															STD_Ch1_S2_2.4-0.6_Mins_24hLater_Tiles2.czi:Ch1_S2_24h_T2_25:2	14.688	3
	Ch1_S2_2.4-0.6_Mins_Tiles5.czi:Ch1_0h_T5_19:c:2/3 z:10/42 - Ch1_S2_2.4-0.6_Mins_Tiles5.czi #1	16.238	4															Ch1_S2_2.4-0.6_Mins_6hLater_Tiles1.czi:Ch1_S2_6h_T1_10:c:1/3 z:10/41 - Ch1_S2_2.4-0.6_Mins_6hLater_Tiles1.czi #1	16.575	3															Ch1_S2_2.4-0.6_Mins_24hLater_Tiles3.czi:Ch1_S2_24h_T3_13:c:2/3 z:9/41 - Ch1_S2_2.4-0.6_Mins_24hLater_Tiles3.czi #1	14.688	4
	Ch1_S2_2.4-0.6_Mins_Tiles6.czi:Ch1_S2_0h_T6_18:c:2/3 z:11/43 - Ch1_S2_2.4-0.6_Mins_Tiles6.czi #1	16.238	2															Ch1_S2_2.4-0.6_Mins_6hLater_Tiles5.czi:Ch1_S2_6h_T5_3:c:1/3 z:11/42 - Ch1_S2_2.4-0.6_Mins_6hLater_Tiles5.czi #1	16.575	3															STD_Ch1_S2_2.4-0.6_Mins_24hLater_Tiles2.czi:Ch1_S2_24h_T2_8:2	14.951	3
	Ch1_S2_2.4-0.6_Mins_Tiles10.czi:Ch1_S2_0h_T10_1:c:2/3 z:9/38 - Ch1_S2_2.4-0.6_Mins_Tiles10.czi #1	16.238	4															Ch1_S2_2.4-0.6_Mins_6hLater_Tiles5.czi:Ch1_S2_6h_T5_6:c:1/3 z:10/42 - Ch1_S2_2.4-0.6_Mins_6hLater_Tiles5.czi #1	16.575	4															Ch1_S2_2.4-0.6_Mins_24hLater_Tiles5.czi:Ch1_S2_24h_T5_15:c:2/3 z:15/52 - Ch1_S2_2.4-0.6_Mins_24hLater_Tiles5.czi #1	14.951	1
	Ch1_S2_2.4-0.6_Mins_Tiles5.czi:Ch1_0h_T5_6:c:2/3 z:11/42 - Ch1_S2_2.4-0.6_Mins_Tiles5.czi #1	16.575	2															Ch1_S2_2.4-0.6_Mins_6hLater_Tiles5.czi:Ch1_S2_6h_T5_14:c:1/3 z:11/42 - Ch1_S2_2.4-0.6_Mins_6hLater_Tiles5.czi #1	16.575	3															Ch1_S2_2.4-0.6_Mins_24hLater_Tiles1.czi:Ch1_S2_24h_T1_8:c:1/3 z:11/45 - Ch1_S2_2.4-0.6_Mins_24hLater_Tiles1.czi #1	15.283	3
	Ch1_S2_2.4-0.6_Mins_Tiles5.czi:Ch1_0h_T5_12:c:2/3 z:11/42 - Ch1_S2_2.4-0.6_Mins_Tiles5.czi #1	16.575	2															Ch1_S2_2.4-0.6_Mins_6hLater_Tiles1.czi:Ch1_S2_6h_T1_26:c:1/3 z:10/41 - Ch1_S2_2.4-0.6_Mins_6hLater_Tiles1.czi #1	16.853	1															Ch1_S2_2.4-0.6_Mins_24hLater_Tiles4.czi:Ch1_S2_24h_T4_9:c:2/3 z:10/47 - Ch1_S2_2.4-0.6_Mins_24hLater_Tiles4.czi #1	15.283	3
	Ch1_S2_2.4-0.6_Mins_Tiles5.czi:Ch1_0h_T5_21:c:2/3 z:9/42 - Ch1_S2_2.4-0.6_Mins_Tiles5.czi #1	16.575	3															Ch1_S2_2.4-0.6_Mins_6hLater_Tiles2.czi:Ch1_S2_6h_T2_10:c:2/3 z:11/40 - Ch1_S2_2.4-0.6_Mins_6hLater_Tiles2.czi #1	16.853	3															STD_Ch1_S2_2.4-0.6_Mins_24hLater_Tiles2.czi:Ch1_S2_24h_T2_1:2	15.95	2
	Ch1_S2_2.4-0.6_Mins_Tiles6.czi:Ch1_S2_0h_T6_23:c:2/3 z:11/43 - Ch1_S2_2.4-0.6_Mins_Tiles6.czi #1	16.575	3															Ch1_S2_2.4-0.6_Mins_6hLater_Tiles6.czi:Ch1_S2_6h_T6_9:c:2/3 z:12/39 - Ch1_S2_2.4-0.6_Mins_6hLater_Tiles6.czi #1	16.853	3															Ch1_S2_2.4-0.6_Mins_24hLater_Tiles4.czi:Ch1_S2_24h_T4_1:c:2/3 z:10/47 - Ch1_S2_2.4-0.6_Mins_24hLater_Tiles4.czi #1	15.95	3
	Ch1_S2_2.4-0.6_Mins_Tiles2.czi:Ch1_0h_T2_1:c:3/3 z:12/41 - Ch1_S2_2.4-0.6_Mins_Tiles2.czi #1	16.853	3															Ch1_S2_2.4-0.6_Mins_6hLater_Tiles1.czi:Ch1_S2_6h_T1_21:c:2/3 z:13/41 - Ch1_S2_2.4-0.6_Mins_6hLater_Tiles1.czi #1	17.162	5															Ch1_S2_2.4-0.6_Mins_24hLater_Tiles4.czi:Ch1_S2_24h_T4_2:c:2/3 z:11/47 - Ch1_S2_2.4-0.6_Mins_24hLater_Tiles4.czi #1	15.95	2
	Ch1_S2_2.4-0.6_Mins_Tiles3.czi:Ch1_0h_T3_8:c:2/3 z:11/43 - Ch1_S2_2.4-0.6_Mins_Tiles3.czi #1	16.853	5															Ch1_S2_2.4-0.6_Mins_6hLater_Tiles3.czi:Ch1_S2_T3_11:c:2/3 z:10/40 - Ch1_S2_2.4-0.6_Mins_6hLater_Tiles3.czi #1	17.162	4															Ch1_S2_2.4-0.6_Mins_24hLater_Tiles4.czi:Ch1_S2_24h_T4_12:c:2/3 z:11/47 - Ch1_S2_2.4-0.6_Mins_24hLater_Tiles4.czi #1	15.95	4
	Ch1_S2_2.4-0.6_Mins_Tiles4.czi:Ch1_0h_T4_16:c:2/3 z:11/44 - Ch1_S2_2.4-0.6_Mins_Tiles4.czi #1	16.853	4															Ch1_S2_2.4-0.6_Mins_6hLater_Tiles3.czi:Ch1_S2_T3_16:c:1/3 z:9/40 - Ch1_S2_2.4-0.6_Mins_6hLater_Tiles3.czi #1	17.162	3															Ch1_S2_2.4-0.6_Mins_24hLater_Tiles5.czi:Ch1_S2_24h_T5_22:c:2/3 z:15/52 - Ch1_S2_2.4-0.6_Mins_24hLater_Tiles5.czi #1	15.95	2
	Ch1_S2_2.4-0.6_Mins_Tiles10.czi:Ch1_S2_0h_T10_3:c:2/3 z:13/38 - Ch1_S2_2.4-0.6_Mins_Tiles10.czi #1	16.853	1															Ch1_S2_2.4-0.6_Mins_6hLater_Tiles1.czi:Ch1_S2_6h_T1_4:c:2/3 z:13/41 - Ch1_S2_2.4-0.6_Mins_6hLater_Tiles1.czi #1	17.502	3															Ch1_S2_2.4-0.6_Mins_24hLater_Tiles3.czi:Ch1_S2_24h_T3_1:c:3/3 z:10/41 - Ch1_S2_2.4-0.6_Mins_24hLater_Tiles3.czi #1	16.238	2
	Ch1_S2_2.4-0.6_Mins_Tiles3.czi:Ch1_0h_T3_3:c:2/3 z:12/43 - Ch1_S2_2.4-0.6_Mins_Tiles3.czi #1	17.162	5															Ch1_S2_2.4-0.6_Mins_6hLater_Tiles4.czi:Ch1_S2_6h_T4_21:c:1/3 z:10/41 - Ch1_S2_2.4-0.6_Mins_6hLater_Tiles4.czi #1	17.502	2															Ch1_S2_2.4-0.6_Mins_24hLater_Tiles4.czi:Ch1_S2_24h_T4_11:c:2/3 z:11/47 - Ch1_S2_2.4-0.6_Mins_24hLater_Tiles4.czi #1	16.238	4
	Ch1_S2_2.4-0.6_Mins_Tiles3.czi:Ch1_0h_T3_16:c:2/3 z:12/43 - Ch1_S2_2.4-0.6_Mins_Tiles3.czi #1	17.162	5															Ch1_S2_2.4-0.6_Mins_6hLater_Tiles5.czi:Ch1_S2_6h_T5_16:c:1/3 z:11/42 - Ch1_S2_2.4-0.6_Mins_6hLater_Tiles5.czi #1	17.502	4															Ch1_S2_2.4-0.6_Mins_24hLater_Tiles5.czi:Ch1_S2_24h_T5_1:c:3/3 z:13/52 - Ch1_S2_2.4-0.6_Mins_24hLater_Tiles5.czi #1	16.238	3
	Ch1_S2_2.4-0.6_Mins_Tiles5.czi:Ch1_0h_T5_7:c:2/3 z:11/42 - Ch1_S2_2.4-0.6_Mins_Tiles5.czi #1	17.502	2															Ch1_S2_2.4-0.6_Mins_6hLater_Tiles5.czi:Ch1_S2_6h_T5_19:c:1/3 z:12/42 - Ch1_S2_2.4-0.6_Mins_6hLater_Tiles5.czi #1	17.502	3															Ch1_S2_2.4-0.6_Mins_24hLater_Tiles5.czi:Ch1_S2_24h_T5_7:c:2/3 z:16/52 - Ch1_S2_2.4-0.6_Mins_24hLater_Tiles5.czi #1	16.238	2
	Ch1_S2_2.4-0.6_Mins_Tiles5.czi:Ch1_0h_T5_2:c:2/3 z:11/42 - Ch1_S2_2.4-0.6_Mins_Tiles5.czi #1	17.814	5															Ch1_S2_2.4-0.6_Mins_6hLater_Tiles1.czi:Ch1_S2_6h_T1_6:c:2/3 z:12/41 - Ch1_S2_2.4-0.6_Mins_6hLater_Tiles1.czi #1	17.814	3															STD_Ch1_S2_2.4-0.6_Mins_24hLater_Tiles2.czi:Ch1_S2_24h_T2_23:2	16.575	3
	Ch1_S2_2.4-0.6_Mins_Tiles5.czi:Ch1_0h_T5_14:c:2/3 z:11/42 - Ch1_S2_2.4-0.6_Mins_Tiles5.czi #1	17.814	3															Ch1_S2_2.4-0.6_Mins_6hLater_Tiles1.czi:Ch1_S2_6h_T1_14:c:2/3 z:13/41 - Ch1_S2_2.4-0.6_Mins_6hLater_Tiles1.czi #1	17.814	3															Ch1_S2_2.4-0.6_Mins_24hLater_Tiles4.czi:Ch1_S2_24h_T4_5:c:3/3 z:12/47 - Ch1_S2_2.4-0.6_Mins_24hLater_Tiles4.czi #1	16.575	4
	Ch1_S2_2.4-0.6_Mins_Tiles11.czi:Ch1_S2_0h_T11_8:c:2/3 z:11/52 - Ch1_S2_2.4-0.6_Mins_Tiles11.czi #1	17.814	4															Ch1_S2_2.4-0.6_Mins_6hLater_Tiles3.czi:Ch1_S2_T3_3:c:2/3 z:12/40 - Ch1_S2_2.4-0.6_Mins_6hLater_Tiles3.czi #1	17.814	1															Ch1_S2_2.4-0.6_Mins_24hLater_Tiles5.czi:Ch1_S2_24h_T5_6:c:2/3 z:17/52 - Ch1_S2_2.4-0.6_Mins_24hLater_Tiles5.czi #1	16.575	2
	Ch1_S2_2.4-0.6_Mins_Tiles3.czi:Ch1_0h_T3_2:c:2/3 z:10/43 - Ch1_S2_2.4-0.6_Mins_Tiles3.czi #1	18.1	5															Ch1_S2_2.4-0.6_Mins_6hLater_Tiles3.czi:Ch1_S2_T3_13:c:1/3 z:11/40 - Ch1_S2_2.4-0.6_Mins_6hLater_Tiles3.czi #1	17.814	4															Ch1_S2_2.4-0.6_Mins_24hLater_Tiles1.czi:Ch1_S2_24h_T1_11:c:2/3 z:11/45 - Ch1_S2_2.4-0.6_Mins_24hLater_Tiles1.czi #1	16.853	3
	Ch1_S2_2.4-0.6_Mins_Tiles3.czi:Ch1_0h_T3_7:c:2/3 z:11/43 - Ch1_S2_2.4-0.6_Mins_Tiles3.czi #1	18.1	5															Ch1_S2_2.4-0.6_Mins_6hLater_Tiles4.czi:Ch1_S2_6h_T4_2:c:2/3 z:10/41 - Ch1_S2_2.4-0.6_Mins_6hLater_Tiles4.czi #1	17.814	3															Ch1_S2_2.4-0.6_Mins_24hLater_Tiles4.czi:Ch1_S2_24h_T4_7:c:2/3 z:13/47 - Ch1_S2_2.4-0.6_Mins_24hLater_Tiles4.czi #1	16.853	3
	Ch1_S2_2.4-0.6_Mins_Tiles3.czi:Ch1_0h_T3_9:c:2/3 z:14/43 - Ch1_S2_2.4-0.6_Mins_Tiles3.czi #1	18.1	4															Ch1_S2_2.4-0.6_Mins_6hLater_Tiles5.czi:Ch1_S2_6h_T5_13:c:1/3 z:12/42 - Ch1_S2_2.4-0.6_Mins_6hLater_Tiles5.czi #1	17.814	2															Ch1_S2_2.4-0.6_Mins_24hLater_Tiles3.czi:Ch1_S2_24h_T3_15:c:2/3 z:12/41 - Ch1_S2_2.4-0.6_Mins_24hLater_Tiles3.czi #1	17.162	2
	Ch1_S2_2.4-0.6_Mins_Tiles4.czi:Ch1_0h_T4_17:c:2/3 z:12/44 - Ch1_S2_2.4-0.6_Mins_Tiles4.czi #1	18.1	5															Ch1_S2_2.4-0.6_Mins_6hLater_Tiles1.czi:Ch1_S2_6h_T1_5:c:2/3 z:14/41 - Ch1_S2_2.4-0.6_Mins_6hLater_Tiles1.czi #1	18.1	1															Ch1_S2_2.4-0.6_Mins_24hLater_Tiles6.czi:Ch1_S2_24h_T6_3:c:2/3 z:16/45 - Ch1_S2_2.4-0.6_Mins_24hLater_Tiles6.czi #1	17.162	2
	Ch1_S2_2.4-0.6_Mins_Tiles10.czi:Ch1_S2_0h_T10_18:c:2/3 z:9/38 - Ch1_S2_2.4-0.6_Mins_Tiles10.czi #1	18.1	3															Ch1_S2_2.4-0.6_Mins_6hLater_Tiles1.czi:Ch1_S2_6h_T1_28:c:1/3 z:13/41 - Ch1_S2_2.4-0.6_Mins_6hLater_Tiles1.czi #1	18.1	2															Ch1_S2_2.4-0.6_Mins_24hLater_Tiles1.czi:Ch1_S2_24h_T1_3:c:1/3 z:12/45 - Ch1_S2_2.4-0.6_Mins_24hLater_Tiles1.czi #1	17.502	2
	Ch1_S2_2.4-0.6_Mins_Tiles10.czi:Ch1_S2_0h_T10_17:c:1/3 z:11/38 - Ch1_S2_2.4-0.6_Mins_Tiles10.czi #1	18.403	3															Ch1_S2_2.4-0.6_Mins_6hLater_Tiles4.czi:Ch1_S2_6h_T4_10:c:2/3 z:13/41 - Ch1_S2_2.4-0.6_Mins_6hLater_Tiles4.czi #1	18.403	1															STD_Ch1_S2_2.4-0.6_Mins_24hLater_Tiles2.czi:Ch1_S2_24h_T2_5:2	17.502	3
	Ch1_S2_2.4-0.6_Mins_Tiles4.czi:Ch1_0h_T4_12:c:2/3 z:11/44 - Ch1_S2_2.4-0.6_Mins_Tiles4.czi #1	18.72	2															Ch1_S2_2.4-0.6_Mins_6hLater_Tiles1.czi:Ch1_S2_6h_T1_3:c:2/3 z:12/41 - Ch1_S2_2.4-0.6_Mins_6hLater_Tiles1.czi #1	18.72	2															Ch1_S2_2.4-0.6_Mins_24hLater_Tiles3.czi:Ch1_S2_24h_T3_7:c:2/3 z:12/41 - Ch1_S2_2.4-0.6_Mins_24hLater_Tiles3.czi #1	17.502	2
	Ch1_S2_2.4-0.6_Mins_Tiles11.czi:Ch1_S2_0h_T11_2:c:2/3 z:13/52 - Ch1_S2_2.4-0.6_Mins_Tiles11.czi #1	19.064	5															Ch1_S2_2.4-0.6_Mins_6hLater_Tiles2.czi:Ch1_S2_6h_T2_9:c:2/3 z:11/40 - Ch1_S2_2.4-0.6_Mins_6hLater_Tiles2.czi #1	18.72	3															Ch1_S2_2.4-0.6_Mins_24hLater_Tiles1.czi:Ch1_S2_24h_T1_1:c:1/3 z:11/45 - Ch1_S2_2.4-0.6_Mins_24hLater_Tiles1.czi #1	18.1	1
	Ch1_S2_2.4-0.6_Mins_Tiles3.czi:Ch1_0h_T3_1:c:2/3 z:11/43 - Ch1_S2_2.4-0.6_Mins_Tiles3.czi #1	19.357	5															Ch1_S2_2.4-0.6_Mins_6hLater_Tiles4.czi:Ch1_S2_6h_T4_5:c:2/3 z:11/41 - Ch1_S2_2.4-0.6_Mins_6hLater_Tiles4.czi #1	18.72	3															Ch1_S2_2.4-0.6_Mins_24hLater_Tiles4.czi:Ch1_S2_24h_T4_6:c:3/3 z:12/47 - Ch1_S2_2.4-0.6_Mins_24hLater_Tiles4.czi #1	18.1	4
	Ch1_S2_2.4-0.6_Mins_Tiles5.czi:Ch1_0h_T5_1:c:2/3 z:12/42 - Ch1_S2_2.4-0.6_Mins_Tiles5.czi #1	19.357	3															Ch1_S2_2.4-0.6_Mins_6hLater_Tiles4.czi:Ch1_S2_6h_T4_20:c:1/3 z:10/41 - Ch1_S2_2.4-0.6_Mins_6hLater_Tiles4.czi #1	18.72	1															Ch1_S2_2.4-0.6_Mins_24hLater_Tiles4.czi:Ch1_S2_24h_T4_10:c:2/3 z:12/47 - Ch1_S2_2.4-0.6_Mins_24hLater_Tiles4.czi #1	18.1	2
	Ch1_S2_2.4-0.6_Mins_Tiles6.czi:Ch1_S2_0h_T6_1:c:2/3 z:12/43 - Ch1_S2_2.4-0.6_Mins_Tiles6.czi #1	19.357	2															Ch1_S2_2.4-0.6_Mins_6hLater_Tiles2.czi:Ch1_S2_6h_T2_11:c:1/3 z:11/40 - Ch1_S2_2.4-0.6_Mins_6hLater_Tiles2.czi #1	19.064	3															Ch1_S2_2.4-0.6_Mins_24hLater_Tiles1.czi:Ch1_S2_24h_T1_10:c:2/3 z:14/45 - Ch1_S2_2.4-0.6_Mins_24hLater_Tiles1.czi #1	18.403	3
	Ch1_S2_2.4-0.6_Mins_Tiles11.czi:Ch1_S2_0h_T11_4:c:1/3 z:13/52 - Ch1_S2_2.4-0.6_Mins_Tiles11.czi #1	19.357	3															Ch1_S2_2.4-0.6_Mins_6hLater_Tiles5.czi:Ch1_S2_6h_T5_17:c:1/3 z:12/42 - Ch1_S2_2.4-0.6_Mins_6hLater_Tiles5.czi #1	19.064	3															Ch1_S2_2.4-0.6_Mins_24hLater_Tiles5.czi:Ch1_S2_24h_T5_9:c:2/3 z:18/52 - Ch1_S2_2.4-0.6_Mins_24hLater_Tiles5.czi #1	18.403	3
	Ch1_S2_2.4-0.6_Mins_Tiles6.czi:Ch1_S2_0h_T6_12:c:2/3 z:12/43 - Ch1_S2_2.4-0.6_Mins_Tiles6.czi #1	20	2															Ch1_S2_2.4-0.6_Mins_6hLater_Tiles3.czi:Ch1_S2_T3_21:c:2/3 z:14/40 - Ch1_S2_2.4-0.6_Mins_6hLater_Tiles3.czi #1	19.357	3															STD_Ch1_S2_2.4-0.6_Mins_24hLater_Tiles2.czi:Ch1_S2_24h_T2_20:2	18.72	2
	Ch1_S2_2.4-0.6_Mins_Tiles6.czi:Ch1_S2_0h_T6_21:c:2/3 z:11/43 - Ch1_S2_2.4-0.6_Mins_Tiles6.czi #1	20	3															Ch1_S2_2.4-0.6_Mins_6hLater_Tiles6.czi:Ch1_S2_6h_T6_4:c:1/3 z:12/39 - Ch1_S2_2.4-0.6_Mins_6hLater_Tiles6.czi #1	19.357	3															Ch1_S2_2.4-0.6_Mins_24hLater_Tiles3.czi:Ch1_S2_24h_T3_10:c:2/3 z:11/41 - Ch1_S2_2.4-0.6_Mins_24hLater_Tiles3.czi #1	18.72	3
	Ch1_S2_2.4-0.6_Mins_Tiles10.czi:Ch1_S2_0h_T10_19:c:2/3 z:11/38 - Ch1_S2_2.4-0.6_Mins_Tiles10.czi #1	20	5															Ch1_S2_2.4-0.6_Mins_6hLater_Tiles6.czi:Ch1_S2_6h_T6_6:c:1/3 z:12/39 - Ch1_S2_2.4-0.6_Mins_6hLater_Tiles6.czi #1	20	3															Ch1_S2_2.4-0.6_Mins_24hLater_Tiles4.czi:Ch1_S2_24h_T4_17:c:2/3 z:12/47 - Ch1_S2_2.4-0.6_Mins_24hLater_Tiles4.czi #1	19.064	2
	Ch1_S2_2.4-0.6_Mins_Tiles11.czi:Ch1_S2_0h_T11_3:c:2/3 z:11/52 - Ch1_S2_2.4-0.6_Mins_Tiles11.czi #1	20	2															Ch1_S2_2.4-0.6_Mins_6hLater_Tiles6.czi:Ch1_S2_6h_T6_7:c:1/3 z:12/39 - Ch1_S2_2.4-0.6_Mins_6hLater_Tiles6.czi #1	20	3															Ch1_S2_2.4-0.6_Mins_24hLater_Tiles1.czi:Ch1_S2_24h_T1_16:c:1/3 z:12/45 - Ch1_S2_2.4-0.6_Mins_24hLater_Tiles1.czi #1	19.678	4
	Ch1_S2_2.4-0.6_Mins_Tiles2.czi:Ch1_0h_T2_4:c:1/3 z:11/41 - Ch1_S2_2.4-0.6_Mins_Tiles2.czi #1	20.634	5															Ch1_S2_2.4-0.6_Mins_6hLater_Tiles5.czi:Ch1_S2_6h_T5_20:c:1/3 z:12/42 - Ch1_S2_2.4-0.6_Mins_6hLater_Tiles5.czi #1	20.261	4															Ch1_S2_2.4-0.6_Mins_24hLater_Tiles1.czi:Ch1_S2_24h_T1_17:c:2/3 z:14/45 - Ch1_S2_2.4-0.6_Mins_24hLater_Tiles1.czi #1	19.678	3
	Ch1_S2_2.4-0.6_Mins_Tiles11.czi:Ch1_S2_0h_T11_13:c:2/3 z:11/52 - Ch1_S2_2.4-0.6_Mins_Tiles11.czi #1	20.634	2															Ch1_S2_2.4-0.6_Mins_6hLater_Tiles1.czi:Ch1_S2_6h_T1_27:c:1/3 z:13/41 - Ch1_S2_2.4-0.6_Mins_6hLater_Tiles1.czi #1	20.634	4															STD_Ch1_S2_2.4-0.6_Mins_24hLater_Tiles2.czi:Ch1_S2_24h_T2_21:2	19.678	2
	Ch1_S2_2.4-0.6_Mins_Tiles4.czi:Ch1_0h_T4_1:c:2/3 z:11/44 - Ch1_S2_2.4-0.6_Mins_Tiles4.czi #1	20.888	5															Ch1_S2_2.4-0.6_Mins_6hLater_Tiles4.czi:Ch1_S2_6h_T4_18:c:1/3 z:9/41 - Ch1_S2_2.4-0.6_Mins_6hLater_Tiles4.czi #1	20.634	3															Ch1_S2_2.4-0.6_Mins_24hLater_Tiles1.czi:Ch1_S2_24h_T1_9:c:2/3 z:14/45 - Ch1_S2_2.4-0.6_Mins_24hLater_Tiles1.czi #1	20.261	3
	Ch1_S2_2.4-0.6_Mins_Tiles11.czi:Ch1_S2_0h_T11_1:c:1/3 z:13/52 - Ch1_S2_2.4-0.6_Mins_Tiles11.czi #1	20.888	5															Ch1_S2_2.4-0.6_Mins_6hLater_Tiles1.czi:Ch1_S2_6h_T1_23:c:1/3 z:14/41 - Ch1_S2_2.4-0.6_Mins_6hLater_Tiles1.czi #1	20.888	3															Ch1_S2_2.4-0.6_Mins_24hLater_Tiles1.czi:Ch1_S2_24h_T1_12:c:2/3 z:10/45 - Ch1_S2_2.4-0.6_Mins_24hLater_Tiles1.czi #1	20.261	2
	Ch1_S2_2.4-0.6_Mins_Tiles4.czi:Ch1_0h_T4_8:c:2/3 z:13/44 - Ch1_S2_2.4-0.6_Mins_Tiles4.czi #1	21.238	3															Ch1_S2_2.4-0.6_Mins_6hLater_Tiles5.czi:Ch1_S2_6h_T5_24:c:1/3 z:13/42 - Ch1_S2_2.4-0.6_Mins_6hLater_Tiles5.czi #1	20.888	4															STD_Ch1_S2_2.4-0.6_Mins_24hLater_Tiles2.czi:Ch1_S2_24h_T2_10:2	20.261	3
	Ch1_S2_2.4-0.6_Mins_Tiles10.czi:Ch1_S2_0h_T10_5:c:2/3 z:12/38 - Ch1_S2_2.4-0.6_Mins_Tiles10.czi #1	21.847	5															Ch1_S2_2.4-0.6_Mins_6hLater_Tiles5.czi:Ch1_S2_6h_T5_18:c:2/3 z:15/42 - Ch1_S2_2.4-0.6_Mins_6hLater_Tiles5.czi #1	21.238	1															STD_Ch1_S2_2.4-0.6_Mins_24hLater_Tiles2.czi:Ch1_S2_24h_T2_11:2	20.888	2
	Ch1_S2_2.4-0.6_Mins_Tiles2.czi:Ch1_0h_T2_3:c:1/3 z:13/41 - Ch1_S2_2.4-0.6_Mins_Tiles2.czi #1	22.43	5															Ch1_S2_2.4-0.6_Mins_6hLater_Tiles3.czi:Ch1_S2_T3_7:c:1/3 z:12/40 - Ch1_S2_2.4-0.6_Mins_6hLater_Tiles3.czi #1	21.542	3															STD_Ch1_S2_2.4-0.6_Mins_24hLater_Tiles2.czi:Ch1_S2_24h_T2_13:2	20.888	4
	Ch1_S2_2.4-0.6_Mins_Tiles2.czi:Ch1_0h_T2_11:c:1/3 z:13/41 - Ch1_S2_2.4-0.6_Mins_Tiles2.czi #1	22.43	5															Ch1_S2_2.4-0.6_Mins_6hLater_Tiles3.czi:Ch1_S2_T3_4:c:1/3 z:13/40 - Ch1_S2_2.4-0.6_Mins_6hLater_Tiles3.czi #1	21.847	2															Ch1_S2_2.4-0.6_Mins_24hLater_Tiles5.czi:Ch1_S2_24h_T5_5:c:2/3 z:18/52 - Ch1_S2_2.4-0.6_Mins_24hLater_Tiles5.czi #1	21.238	4
	Ch1_S2_2.4-0.6_Mins_Tiles5.czi:Ch1_0h_T5_20:c:2/3 z:13/42 - Ch1_S2_2.4-0.6_Mins_Tiles5.czi #1	22.805	3															Ch1_S2_2.4-0.6_Mins_6hLater_Tiles5.czi:Ch1_S2_6h_T5_5:c:1/3 z:13/42 - Ch1_S2_2.4-0.6_Mins_6hLater_Tiles5.czi #1	21.847	2															Ch1_S2_2.4-0.6_Mins_24hLater_Tiles5.czi:Ch1_S2_24h_T5_8:c:2/3 z:19/52 - Ch1_S2_2.4-0.6_Mins_24hLater_Tiles5.czi #1	21.542	3
	Ch1_S2_2.4-0.6_Mins_Tiles10.czi:Ch1_S2_0h_T10_4:c:2/3 z:13/38 - Ch1_S2_2.4-0.6_Mins_Tiles10.czi #1	22.805	3															Ch1_S2_2.4-0.6_Mins_6hLater_Tiles2.czi:Ch1_S2_6h_T2_8:c:1/3 z:15/40 - Ch1_S2_2.4-0.6_Mins_6hLater_Tiles2.czi #1	22.177	3															Ch1_S2_2.4-0.6_Mins_24hLater_Tiles6.czi:Ch1_S2_24h_T6_6:c:2/3 z:18/45 - Ch1_S2_2.4-0.6_Mins_24hLater_Tiles6.czi #1	21.542	3
	Ch1_S2_2.4-0.6_Mins_Tiles10.czi:Ch1_S2_0h_T10_20:c:2/3 z:13/38 - Ch1_S2_2.4-0.6_Mins_Tiles10.czi #1	22.805	3															Ch1_S2_2.4-0.6_Mins_6hLater_Tiles5.czi:Ch1_S2_6h_T5_15:c:1/3 z:13/42 - Ch1_S2_2.4-0.6_Mins_6hLater_Tiles5.czi #1	22.43	3															Ch1_S2_2.4-0.6_Mins_24hLater_Tiles5.czi:Ch1_S2_24h_T5_17:c:2/3 z:16/52 - Ch1_S2_2.4-0.6_Mins_24hLater_Tiles5.czi #1	21.847	3
	Ch1_S2_2.4-0.6_Mins_Tiles4.czi:Ch1_0h_T4_3:c:2/3 z:13/44 - Ch1_S2_2.4-0.6_Mins_Tiles4.czi #1	23.094	3															Ch1_S2_2.4-0.6_Mins_6hLater_Tiles3.czi:Ch1_S2_T3_8:c:1/3 z:13/40 - Ch1_S2_2.4-0.6_Mins_6hLater_Tiles3.czi #1	23.094	3															Ch1_S2_2.4-0.6_Mins_24hLater_Tiles1.czi:Ch1_S2_24h_T1_22:c:2/3 z:13/45 - Ch1_S2_2.4-0.6_Mins_24hLater_Tiles1.czi #1	22.177	3
	Ch1_S2_2.4-0.6_Mins_Tiles6.czi:Ch1_S2_0h_T6_14:c:2/3 z:13/43 - Ch1_S2_2.4-0.6_Mins_Tiles6.czi #1	23.094	3															Ch1_S2_2.4-0.6_Mins_6hLater_Tiles4.czi:Ch1_S2_6h_T4_4:c:2/3 z:13/41 - Ch1_S2_2.4-0.6_Mins_6hLater_Tiles4.czi #1	23.406	3															Ch1_S2_2.4-0.6_Mins_24hLater_Tiles3.czi:Ch1_S2_24h_T3_14:c:2/3 z:14/41 - Ch1_S2_2.4-0.6_Mins_24hLater_Tiles3.czi #1	22.177	2
	Ch1_S2_2.4-0.6_Mins_Tiles10.czi:Ch1_S2_0h_T10_14:c:2/3 z:12/38 - Ch1_S2_2.4-0.6_Mins_Tiles10.czi #1	23.739	3															Ch1_S2_2.4-0.6_Mins_6hLater_Tiles1.czi:Ch1_S2_6h_T1_9:c:2/3 z:14/41 - Ch1_S2_2.4-0.6_Mins_6hLater_Tiles1.czi #1	24.053	3															Ch1_S2_2.4-0.6_Mins_24hLater_Tiles1.czi:Ch1_S2_24h_T1_18:c:2/3 z:14/45 - Ch1_S2_2.4-0.6_Mins_24hLater_Tiles1.czi #1	22.805	3
	Ch1_S2_2.4-0.6_Mins_Tiles3.czi:Ch1_0h_T3_12:c:2/3 z:15/43 - Ch1_S2_2.4-0.6_Mins_Tiles3.czi #1	24.368	5															Ch1_S2_2.4-0.6_Mins_6hLater_Tiles6.czi:Ch1_S2_6h_T6_5:c:2/3 z:15/39 - Ch1_S2_2.4-0.6_Mins_6hLater_Tiles6.czi #1	24.053	3															Ch1_S2_2.4-0.6_Mins_24hLater_Tiles4.czi:Ch1_S2_24h_T4_20:c:2/3 z:15/47 - Ch1_S2_2.4-0.6_Mins_24hLater_Tiles4.czi #1	22.805	4
	Ch1_S2_2.4-0.6_Mins_Tiles6.czi:Ch1_S2_0h_T6_13:c:2/3 z:15/43 - Ch1_S2_2.4-0.6_Mins_Tiles6.czi #1	24.368	3															Ch1_S2_2.4-0.6_Mins_6hLater_Tiles1.czi:Ch1_S2_6h_T1_11:c:1/3 z:15/41 - Ch1_S2_2.4-0.6_Mins_6hLater_Tiles1.czi #1	24.368	5															Ch1_S2_2.4-0.6_Mins_24hLater_Tiles4.czi:Ch1_S2_24h_T4_15:c:3/3 z:17/47 - Ch1_S2_2.4-0.6_Mins_24hLater_Tiles4.czi #1	23.124	3
	Ch1_S2_2.4-0.6_Mins_Tiles10.czi:Ch1_S2_0h_T10_11:c:2/3 z:13/38 - Ch1_S2_2.4-0.6_Mins_Tiles10.czi #1	24.368	3															Ch1_S2_2.4-0.6_Mins_6hLater_Tiles6.czi:Ch1_S2_6h_T6_8:c:1/3 z:16/39 - Ch1_S2_2.4-0.6_Mins_6hLater_Tiles6.czi #1	24.653	3															Ch1_S2_2.4-0.6_Mins_24hLater_Tiles5.czi:Ch1_S2_24h_T5_21:c:2/3 z:19/52 - Ch1_S2_2.4-0.6_Mins_24hLater_Tiles5.czi #1	23.406	2
	Ch1_S2_2.4-0.6_Mins_Tiles3.czi:Ch1_0h_T3_6:c:2/3 z:15/43 - Ch1_S2_2.4-0.6_Mins_Tiles3.czi #1	25.308	4															Ch1_S2_2.4-0.6_Mins_6hLater_Tiles1.czi:Ch1_S2_6h_T1_7:c:2/3 z:13/41 - Ch1_S2_2.4-0.6_Mins_6hLater_Tiles1.czi #1	25.308	4															Ch1_S2_2.4-0.6_Mins_24hLater_Tiles3.czi:Ch1_S2_24h_T3_18:c:2/3 z:16/41 - Ch1_S2_2.4-0.6_Mins_24hLater_Tiles3.czi #1	24.653	3
	Ch1_S2_2.4-0.6_Mins_Tiles4.czi:Ch1_0h_T4_4:c:2/3 z:14/44 - Ch1_S2_2.4-0.6_Mins_Tiles4.czi #1	25.308	5															Ch1_S2_2.4-0.6_Mins_6hLater_Tiles1.czi:Ch1_S2_6h_T1_24:c:1/3 z:15/41 - Ch1_S2_2.4-0.6_Mins_6hLater_Tiles1.czi #1	26.21	3															Ch1_S2_2.4-0.6_Mins_24hLater_Tiles3.czi:Ch1_S2_24h_T3_19:c:2/3 z:15/41 - Ch1_S2_2.4-0.6_Mins_24hLater_Tiles3.czi #1	24.951	3
	Ch1_S2_2.4-0.6_Mins_Tiles10.czi:Ch1_S2_0h_T10_2:c:2/3 z:13/38 - Ch1_S2_2.4-0.6_Mins_Tiles10.czi #1	25.908	5															Ch1_S2_2.4-0.6_Mins_6hLater_Tiles3.czi:Ch1_S2_T3_9:c:1/3 z:15/40 - Ch1_S2_2.4-0.6_Mins_6hLater_Tiles3.czi #1	26.532	3															Ch1_S2_2.4-0.6_Mins_24hLater_Tiles3.czi:Ch1_S2_24h_T3_8:c:2/3 z:14/41 - Ch1_S2_2.4-0.6_Mins_24hLater_Tiles3.czi #1	25.588	3
	Ch1_S2_2.4-0.6_Mins_Tiles10.czi:Ch1_S2_0h_T10_7:c:2/3 z:14/38 - Ch1_S2_2.4-0.6_Mins_Tiles10.czi #1	26.21	5															Ch1_S2_2.4-0.6_Mins_6hLater_Tiles1.czi:Ch1_S2_6h_T1_12:c:1/3 z:17/41 - Ch1_S2_2.4-0.6_Mins_6hLater_Tiles1.czi #1	27.764	2															STD_Ch1_S2_2.4-0.6_Mins_24hLater_Tiles2.czi:Ch1_S2_24h_T2_12:2	26.532	3
	Ch1_S2_2.4-0.6_Mins_Tiles2.czi:Ch1_0h_T2_7:c:1/3 z:16/41 - Ch1_S2_2.4-0.6_Mins_Tiles2.czi #1	26.532	2															Ch1_S2_2.4-0.6_Mins_6hLater_Tiles1.czi:Ch1_S2_6h_T1_8:c:2/3 z:16/41 - Ch1_S2_2.4-0.6_Mins_6hLater_Tiles1.czi #1	28.108	3															Ch1_S2_2.4-0.6_Mins_24hLater_Tiles4.czi:Ch1_S2_24h_T4_19:c:2/3 z:17/47 - Ch1_S2_2.4-0.6_Mins_24hLater_Tiles4.czi #1	26.532	3
	Ch1_S2_2.4-0.6_Mins_Tiles4.czi:Ch1_0h_T4_10:c:2/3 z:15/44 - Ch1_S2_2.4-0.6_Mins_Tiles4.czi #1	26.532	3															Ch1_S2_2.4-0.6_Mins_6hLater_Tiles3.czi:Ch1_S2_T3_12:c:2/3 z:15/40 - Ch1_S2_2.4-0.6_Mins_6hLater_Tiles3.czi #1	28.745	3															Ch1_S2_2.4-0.6_Mins_24hLater_Tiles3.czi:Ch1_S2_24h_T3_9:c:2/3 z:16/41 - Ch1_S2_2.4-0.6_Mins_24hLater_Tiles3.czi #1	27.169	2
	Ch1_S2_2.4-0.6_Mins_Tiles6.czi:Ch1_S2_0h_T6_4:c:2/3 z:16/43 - Ch1_S2_2.4-0.6_Mins_Tiles6.czi #1	27.169	5															Ch1_S2_2.4-0.6_Mins_6hLater_Tiles3.czi:Ch1_S2_T3_20:c:1/3 z:18/40 - Ch1_S2_2.4-0.6_Mins_6hLater_Tiles3.czi #1	29.936	3															Ch1_S2_2.4-0.6_Mins_24hLater_Tiles3.czi:Ch1_S2_24h_T3_6:c:2/3 z:15/41 - Ch1_S2_2.4-0.6_Mins_24hLater_Tiles3.czi #1	27.475	3
	Ch1_S2_2.4-0.6_Mins_Tiles5.czi:Ch1_0h_T5_11:c:2/3 z:18/42 - Ch1_S2_2.4-0.6_Mins_Tiles5.czi #1	29.342	3																																Ch1_S2_2.4-0.6_Mins_24hLater_Tiles3.czi:Ch1_S2_24h_T3_5:c:2/3 z:13/41 - Ch1_S2_2.4-0.6_Mins_24hLater_Tiles3.czi #1	27.764	3
	Ch1_S2_2.4-0.6_Mins_Tiles5.czi:Ch1_0h_T5_27:c:2/3 z:16/42 - Ch1_S2_2.4-0.6_Mins_Tiles5.czi #1	29.342	5																																Ch1_S2_2.4-0.6_Mins_24hLater_Tiles4.czi:Ch1_S2_24h_T4_18:c:2/3 z:16/47 - Ch1_S2_2.4-0.6_Mins_24hLater_Tiles4.czi #1	27.764	3
	Ch1_S2_2.4-0.6_Mins_Tiles10.czi:Ch1_S2_0h_T10_10:c:2/3 z:16/38 - Ch1_S2_2.4-0.6_Mins_Tiles10.czi #1	29.342	3																																STD_Ch1_S2_2.4-0.6_Mins_24hLater_Tiles2.czi:Ch1_S2_24h_T2_14:2	29.638	3
	Ch1_S2_2.4-0.6_Mins_Tiles3.czi:Ch1_0h_T3_4:c:2/3 z:16/43 - Ch1_S2_2.4-0.6_Mins_Tiles3.czi #1	29.638	3																																STD_Ch1_S2_2.4-0.6_Mins_24hLater_Tiles2.czi:Ch1_S2_24h_T2_24:2	29.936	3
	Ch1_S2_2.4-0.6_Mins_Tiles3.czi:Ch1_0h_T3_5:c:2/3 z:19/43 - Ch1_S2_2.4-0.6_Mins_Tiles3.czi #1	29.936	3																																Ch1_S2_2.4-0.6_Mins_24hLater_Tiles4.czi:Ch1_S2_24h_T4_8:c:2/3 z:16/47 - Ch1_S2_2.4-0.6_Mins_24hLater_Tiles4.czi #1	29.936	3
	Ch1_S2_2.4-0.6_Mins_Tiles6.czi:Ch1_S2_0h_T6_20:c:2/3 z:18/43 - Ch1_S2_2.4-0.6_Mins_Tiles6.czi #1	29.936	3																																STD_Ch1_S2_2.4-0.6_Mins_24hLater_Tiles2.czi:Ch1_S2_24h_T2_26:2	31.208	3
	Ch1_S2_2.4-0.6_Mins_Tiles5.czi:Ch1_0h_T5_17:c:2/3 z:17/42 - Ch1_S2_2.4-0.6_Mins_Tiles5.czi #1	30.267	3																																STD_Ch1_S2_2.4-0.6_Mins_24hLater_Tiles2.czi:Ch1_S2_24h_T2_15:2	31.845	3
	Ch1_S2_2.4-0.6_Mins_Tiles4.czi:Ch1_0h_T4_13:c:2/3 z:16/44 - Ch1_S2_2.4-0.6_Mins_Tiles4.czi #1	30.899	3
	Ch1_S2_2.4-0.6_Mins_Tiles5.czi:Ch1_0h_T5_5:c:2/3 z:18/42 - Ch1_S2_2.4-0.6_Mins_Tiles5.czi #1	32.805	3
	Ch1_S2_2.4-0.6_Mins_Tiles5.czi:Ch1_0h_T5_18:c:2/3 z:17/42 - Ch1_S2_2.4-0.6_Mins_Tiles5.czi #1	32.805	5
	Ch1_S2_2.4-0.6_Mins_Tiles5.czi:Ch1_0h_T5_28:c:2/3 z:20/42 - Ch1_S2_2.4-0.6_Mins_Tiles5.czi #1	33.059	4
	Ch1_S2_2.4-0.6_Mins_Tiles4.czi:Ch1_0h_T4_7:c:2/3 z:18/44 - Ch1_S2_2.4-0.6_Mins_Tiles4.czi #1	33.397	5
	Ch1_S2_2.4-0.6_Mins_Tiles2.czi:Ch1_0h_T2_2:c:1/3 z:17/41 - Ch1_S2_2.4-0.6_Mins_Tiles2.czi #1	34.65	5
	Ch1_S2_2.4-0.6_Mins_Tiles6.czi:Ch1_S2_0h_T6_15:c:2/3 z:19/43 - Ch1_S2_2.4-0.6_Mins_Tiles6.czi #1	35.252	3
	Ch1_S2_2.4-0.6_Mins_Tiles2.czi:Ch1_0h_T2_6:c:1/3 z:17/41 - Ch1_S2_2.4-0.6_Mins_Tiles2.czi #1	35.579	3
	Ch1_S2_2.4-0.6_Mins_Tiles4.czi:Ch1_0h_T4_11:c:2/3 z:18/44 - Ch1_S2_2.4-0.6_Mins_Tiles4.czi #1	35.907	2
	Ch1_S2_2.4-0.6_Mins_Tiles5.czi:Ch1_0h_T5_29:c:2/3 z:19/42 - Ch1_S2_2.4-0.6_Mins_Tiles5.czi #1	35.907	2
	Ch1_S2_2.4-0.6_Mins_Tiles2.czi:Ch1_0h_T2_9:c:2/3 z:19/41 - Ch1_S2_2.4-0.6_Mins_Tiles2.czi #1	36.208	3
	Ch1_S2_2.4-0.6_Mins_Tiles6.czi:Ch1_S2_0h_T6_5:c:2/3 z:21/43 - Ch1_S2_2.4-0.6_Mins_Tiles6.czi #1	36.852	3
	Ch1_S2_2.4-0.6_Mins_Tiles6.czi:Ch1_S2_0h_T6_17:c:2/3 z:17/43 - Ch1_S2_2.4-0.6_Mins_Tiles6.czi #1	36.852	3
	Ch1_S2_2.4-0.6_Mins_Tiles2.czi:Ch1_0h_T2_10:c:2/3 z:21/41 - Ch1_S2_2.4-0.6_Mins_Tiles2.czi #1	37.426	5
	Ch1_S2_2.4-0.6_Mins_Tiles3.czi:Ch1_0h_T3_14:c:2/3 z:19/43 - Ch1_S2_2.4-0.6_Mins_Tiles3.czi #1	40.877	5
	Ch1_S2_2.4-0.6_Mins_Tiles4.czi:Ch1_0h_T4_15:c:2/3 z:22/44 - Ch1_S2_2.4-0.6_Mins_Tiles4.czi #1	41.515	3
	n = 3, t = 0																	n = 3, t = 6																	n = 3, t = 24
	Name	Diameter	Phenotype		Count																														Name	Diameter	Phenotype		Count
	Ch2_S3_2.4-0.6_Mins_Tiles1.czi:Ch2_S3_0h_T1_4:c:2/3 z:6/47 - Ch2_S3_2.4-0.6_Mins_Tiles1.czi #1	7.451	5		112				Legend	Ring	Web	Aster	Stiff	Non-visible				Name	Diameter	Phenotype		Count													Ch2_S3_2.4-0.6_Mins_24hLater_Tiles2.czi:Ch2_S3_24h_T2_29:c:2/3 z:8/58 - Ch2_S3_2.4-0.6_Mins_24hLater_Tiles2.czi #1	7.784	4		112				Legend	Ring	Web	Aster	Stiff	Non-visible
	Ch2_S3_2.4-0.6_Mins_Tiles2.czi:Ch2_S3_0h_T2_14:c:2/3 z:7/41 - Ch2_S3_2.4-0.6_Mins_Tiles2.czi #1	8.18	1							1	2	3	4	5				Ch2_S3_2.4-0.6_Mins_6hLater_Tiles6.czi:Ch2_S3_6h_T6_24:c:2/3 z:7/37 - Ch2_S3_2.4-0.6_Mins_6hLater_Tiles6.czi #1	6.898	1		112				Legend	Ring	Web	Aster	Stiff	Non-visible				Ch2_S3_2.4-0.6_Mins_24hLater_Tiles3.czi:Ch2_S3_24h_T3_7:c:1/3 z:9/48 - Ch2_S3_2.4-0.6_Mins_24hLater_Tiles3.czi #1	8.18	4							1	2	3	4	5
	Ch2_S3_2.4-0.6_Mins_Tiles4.czi:Ch2_S3_0h_T4_8:c:2/3 z:8/45 - Ch2_S3_2.4-0.6_Mins_Tiles4.czi #1	8.18	5															Ch2_S3_2.4-0.6_Mins_6hLater_Tiles5.czi:Ch2_S3_6h_T5_22:c:2/3 z:8/42 - Ch2_S3_2.4-0.6_Mins_6hLater_Tiles5.czi #1	8.18	1							1	2	3	4	5				Ch2_S3_2.4-0.6_Mins_24hLater_Tiles4.czi:Ch2_S3_24h_T4_3:c:2/3 z:11/56 - Ch2_S3_2.4-0.6_Mins_24hLater_Tiles4.czi #1	8.456	4
	Ch2_S3_2.4-0.6_Mins_Tiles3.czi:Ch2_S3_0h_T3_10:c:2/3 z:8/46 - Ch2_S3_2.4-0.6_Mins_Tiles3.czi #1	8.737	5							Counter	Counter	Counter	Counter	Counter	Total			Ch2_S3_2.4-0.6_Mins_6hLater_Tiles1.czi:Ch2_S3_6h_T1_11:c:2/3 z:8/44 - Ch2_S3_2.4-0.6_Mins_6hLater_Tiles1.czi #1	8.456	1															Ch2_S3_2.4-0.6_Mins_24hLater_Tiles4.czi:Ch2_S3_24h_T4_5:c:2/3 z:12/56 - Ch2_S3_2.4-0.6_Mins_24hLater_Tiles4.czi #1	8.456	3							Counter	Counter	Counter	Counter	Counter	Total
	Ch2_S3_2.4-0.6_Mins_Tiles2.czi:Ch2_S3_0h_T2_13:c:2/3 z:5/41 - Ch2_S3_2.4-0.6_Mins_Tiles2.czi #1	9.419	3							5	9	38	16	44	112			Ch2_S3_2.4-0.6_Mins_6hLater_Tiles6.czi:Ch2_S3_6h_T6_10:c:2/3 z:8/37 - Ch2_S3_2.4-0.6_Mins_6hLater_Tiles6.czi #1	8.737	3							Counter	Counter	Counter	Counter	Counter	Total			Ch2_S3_2.4-0.6_Mins_24hLater_Tiles3.czi:Ch2_S3_24h_T3_8:c:1/3 z:9/48 - Ch2_S3_2.4-0.6_Mins_24hLater_Tiles3.czi #1	8.737	3							16	22	45	22	7	112
	Ch2_S3_2.4-0.6_Mins_Tiles12.czi:Ch2_S3_0h_T12_4:c:2/3 z:4/41 - Ch2_S3_2.4-0.6_Mins_Tiles12.czi #1	9.634	5															Ch2_S3_2.4-0.6_Mins_6hLater_Tiles1.czi:Ch2_S3_6h_T1_19:c:2/3 z:8/44 - Ch2_S3_2.4-0.6_Mins_6hLater_Tiles1.czi #1	9.078	3							16	17	33	25	21	112			Ch2_S3_2.4-0.6_Mins_24hLater_Tiles3.czi:Ch2_S3_24h_T3_27:c:2/3 z:8/48 - Ch2_S3_2.4-0.6_Mins_24hLater_Tiles3.czi #1	8.737	2
	Ch2_S3_2.4-0.6_Mins_Tiles7.czi:Ch2_S3_0h_T7_10:c:2/3 z:7/41 - Ch2_S3_2.4-0.6_Mins_Tiles7.czi #1	10.031	5															Ch2_S3_2.4-0.6_Mins_6hLater_Tiles1.czi:Ch2_S3_6h_T1_3:c:2/3 z:8/44 - Ch2_S3_2.4-0.6_Mins_6hLater_Tiles1.czi #1	9.419	5															Ch2_S3_2.4-0.6_Mins_24hLater_Tiles1.czi:Ch2_S3_24h_T1_18:c:3/3 z:9/45 - Ch2_S3_2.4-0.6_Mins_24hLater_Tiles1.czi #1	9.078	1
	Ch2_S3_2.4-0.6_Mins_Tiles2.czi:Ch2_S3_0h_T2_21:c:1/3 z:8/41 - Ch2_S3_2.4-0.6_Mins_Tiles2.czi #1	10.329	1															Ch2_S3_2.4-0.6_Mins_6hLater_Tiles2.czi:Ch2_S3_6h_T2_6:c:2/3 z:7/36 - Ch2_S3_2.4-0.6_Mins_6hLater_Tiles2.czi #1	9.419	5															Ch2_S3_2.4-0.6_Mins_24hLater_Tiles2.czi:Ch2_S3_24h_T2_1:c:3/3 z:11/58 - Ch2_S3_2.4-0.6_Mins_24hLater_Tiles2.czi #1	9.078	4
	Ch2_S3_2.4-0.6_Mins_Tiles4.czi:Ch2_S3_0h_T4_5:c:2/3 z:10/45 - Ch2_S3_2.4-0.6_Mins_Tiles4.czi #1	10.329	5															Ch2_S3_2.4-0.6_Mins_6hLater_Tiles3.czi:Ch2_S3_6h_T3_25:c:2/3 z:7/35 - Ch2_S3_2.4-0.6_Mins_6hLater_Tiles3.czi #1	9.419	4															Ch2_S3_2.4-0.6_Mins_24hLater_Tiles1.czi:Ch2_S3_24h_T1_7:c:2/3 z:10/45 - Ch2_S3_2.4-0.6_Mins_24hLater_Tiles1.czi #1	9.419	1
	Ch2_S3_2.4-0.6_Mins_Tiles4.czi:Ch2_S3_0h_T4_7:c:2/3 z:8/45 - Ch2_S3_2.4-0.6_Mins_Tiles4.czi #1	10.329	3															Ch2_S3_2.4-0.6_Mins_6hLater_Tiles5.czi:Ch2_S3_6h_T5_17:c:2/3 z:9/42 - Ch2_S3_2.4-0.6_Mins_6hLater_Tiles5.czi #1	9.419	3															Ch2_S3_2.4-0.6_Mins_24hLater_Tiles1.czi:Ch2_S3_24h_T1_30:c:2/3 z:10/45 - Ch2_S3_2.4-0.6_Mins_24hLater_Tiles1.czi #1	9.419	5
	Ch2_S3_2.4-0.6_Mins_Tiles2.czi:Ch2_S3_0h_T2_10:c:2/3 z:6/41 - Ch2_S3_2.4-0.6_Mins_Tiles2.czi #1	10.631	5							% GUV	% GUV	% GUV	% GUV	% GUV				Ch2_S3_2.4-0.6_Mins_6hLater_Tiles6.czi:Ch2_S3_6h_T6_14:c:2/3 z:9/37 - Ch2_S3_2.4-0.6_Mins_6hLater_Tiles6.czi #1	9.419	5															Ch2_S3_2.4-0.6_Mins_24hLater_Tiles2.czi:Ch2_S3_24h_T2_22:c:2/3 z:7/58 - Ch2_S3_2.4-0.6_Mins_24hLater_Tiles2.czi #1	9.419	3							% GUV	% GUV	% GUV	% GUV	% GUV
	Ch2_S3_2.4-0.6_Mins_Tiles2.czi:Ch2_S3_0h_T2_12:c:2/3 z:6/41 - Ch2_S3_2.4-0.6_Mins_Tiles2.czi #1	10.631	5							4.46429	8.03571	33.9286	14.2857	39.2857	100			Ch2_S3_2.4-0.6_Mins_6hLater_Tiles6.czi:Ch2_S3_6h_T6_19:c:1/3 z:9/37 - Ch2_S3_2.4-0.6_Mins_6hLater_Tiles6.czi #1	9.419	4							% GUV	% GUV	% GUV	% GUV	% GUV				Ch2_S3_2.4-0.6_Mins_24hLater_Tiles3.czi:Ch2_S3_24h_T3_17:c:2/3 z:8/48 - Ch2_S3_2.4-0.6_Mins_24hLater_Tiles3.czi #1	9.634	1							14.2857	19.6429	40.1786	19.6429	6.25	100
	Ch2_S3_2.4-0.6_Mins_Tiles4.czi:Ch2_S3_0h_T4_12:c:2/3 z:8/45 - Ch2_S3_2.4-0.6_Mins_Tiles4.czi #1	10.631	1															Ch2_S3_2.4-0.6_Mins_6hLater_Tiles3.czi:Ch2_S3_6h_T3_3:c:2/3 z:6/35 - Ch2_S3_2.4-0.6_Mins_6hLater_Tiles3.czi #1	10.031	4							14.2857	15.1786	29.4643	22.3214	18.75	100			Ch2_S3_2.4-0.6_Mins_24hLater_Tiles1.czi:Ch2_S3_24h_T1_31:c:2/3 z:10/45 - Ch2_S3_2.4-0.6_Mins_24hLater_Tiles1.czi #1	10.031	5
	Ch2_S3_2.4-0.6_Mins_Tiles6.czi:Ch2_S3_0h_T6_15:c:2/3 z:7/48 - Ch2_S3_2.4-0.6_Mins_Tiles6.czi #1	10.631	5															Ch2_S3_2.4-0.6_Mins_6hLater_Tiles3.czi:Ch2_S3_6h_T3_5:c:2/3 z:6/35 - Ch2_S3_2.4-0.6_Mins_6hLater_Tiles3.czi #1	10.031	1															Ch2_S3_2.4-0.6_Mins_24hLater_Tiles3.czi:Ch2_S3_24h_T3_2:c:2/3 z:9/48 - Ch2_S3_2.4-0.6_Mins_24hLater_Tiles3.czi #1	10.329	4
	Ch2_S3_2.4-0.6_Mins_Tiles12.czi:Ch2_S3_0h_T12_21:c:2/3 z:7/41 - Ch2_S3_2.4-0.6_Mins_Tiles12.czi #1	10.631	5															Ch2_S3_2.4-0.6_Mins_6hLater_Tiles5.czi:Ch2_S3_6h_T5_16:c:2/3 z:9/42 - Ch2_S3_2.4-0.6_Mins_6hLater_Tiles5.czi #1	10.031	1															Ch2_S3_2.4-0.6_Mins_24hLater_Tiles4.czi:Ch2_S3_24h_T4_2:c:2/3 z:12/56 - Ch2_S3_2.4-0.6_Mins_24hLater_Tiles4.czi #1	10.329	5
	Ch2_S3_2.4-0.6_Mins_Tiles1.czi:Ch2_S3_0h_T1_2:c:2/3 z:9/47 - Ch2_S3_2.4-0.6_Mins_Tiles1.czi #1	10.98	4															Ch2_S3_2.4-0.6_Mins_6hLater_Tiles2.czi:Ch2_S3_6h_T2_16:c:2/3 z:7/36 - Ch2_S3_2.4-0.6_Mins_6hLater_Tiles2.czi #1	10.329	1															Ch2_S3_2.4-0.6_Mins_24hLater_Tiles1.czi:Ch2_S3_24h_T1_29:c:2/3 z:10/45 - Ch2_S3_2.4-0.6_Mins_24hLater_Tiles1.czi #1	10.631	5
	Ch2_S3_2.4-0.6_Mins_Tiles2.czi:Ch2_S3_0h_T2_15:c:2/3 z:6/41 - Ch2_S3_2.4-0.6_Mins_Tiles2.czi #1	10.98	5															Ch2_S3_2.4-0.6_Mins_6hLater_Tiles1.czi:Ch2_S3_6h_T1_20:c:2/3 z:11/44 - Ch2_S3_2.4-0.6_Mins_6hLater_Tiles1.czi #1	10.631	1															Ch2_S3_2.4-0.6_Mins_24hLater_Tiles2.czi:Ch2_S3_24h_T2_12:c:2/3 z:7/58 - Ch2_S3_2.4-0.6_Mins_24hLater_Tiles2.czi #1	10.631	1
	Ch2_S3_2.4-0.6_Mins_Tiles6.czi:Ch2_S3_0h_T6_8:c:2/3 z:7/48 - Ch2_S3_2.4-0.6_Mins_Tiles6.czi #1	10.98	4															Ch2_S3_2.4-0.6_Mins_6hLater_Tiles3.czi:Ch2_S3_6h_T3_18:c:2/3 z:7/35 - Ch2_S3_2.4-0.6_Mins_6hLater_Tiles3.czi #1	10.631	4															Ch2_S3_2.4-0.6_Mins_24hLater_Tiles3.czi:Ch2_S3_24h_T3_3:c:3/3 z:10/48 - Ch2_S3_2.4-0.6_Mins_24hLater_Tiles3.czi #1	10.631	4
	Ch2_S3_2.4-0.6_Mins_Tiles12.czi:Ch2_S3_0h_T12_6:c:2/3 z:7/41 - Ch2_S3_2.4-0.6_Mins_Tiles12.czi #1	10.98	3															Ch2_S3_2.4-0.6_Mins_6hLater_Tiles5.czi:Ch2_S3_6h_T5_21:c:2/3 z:8/42 - Ch2_S3_2.4-0.6_Mins_6hLater_Tiles5.czi #1	10.631	5															Ch2_S3_2.4-0.6_Mins_24hLater_Tiles3.czi:Ch2_S3_24h_T3_18:c:2/3 z:8/48 - Ch2_S3_2.4-0.6_Mins_24hLater_Tiles3.czi #1	10.631	3
	Ch2_S3_2.4-0.6_Mins_Tiles3.czi:Ch2_S3_0h_T3_17:c:2/3 z:8/46 - Ch2_S3_2.4-0.6_Mins_Tiles3.czi #1	11.242	3															Ch2_S3_2.4-0.6_Mins_6hLater_Tiles1.czi:Ch2_S3_6h_T1_21:c:2/3 z:10/44 - Ch2_S3_2.4-0.6_Mins_6hLater_Tiles1.czi #1	10.98	5															Ch2_S3_2.4-0.6_Mins_24hLater_Tiles3.czi:Ch2_S3_24h_T3_19:c:2/3 z:9/48 - Ch2_S3_2.4-0.6_Mins_24hLater_Tiles3.czi #1	10.631	1
	Ch2_S3_2.4-0.6_Mins_Tiles12.czi:Ch2_S3_0h_T12_5:c:2/3 z:7/41 - Ch2_S3_2.4-0.6_Mins_Tiles12.czi #1	11.242	3															Ch2_S3_2.4-0.6_Mins_6hLater_Tiles3.czi:Ch2_S3_6h_T3_1:c:3/3 z:7/35 - Ch2_S3_2.4-0.6_Mins_6hLater_Tiles3.czi #1	10.98	4															Ch2_S3_2.4-0.6_Mins_24hLater_Tiles3.czi:Ch2_S3_24h_T3_25:c:2/3 z:10/48 - Ch2_S3_2.4-0.6_Mins_24hLater_Tiles3.czi #1	10.631	1
	Ch2_S3_2.4-0.6_Mins_Tiles2.czi:Ch2_S3_0h_T2_2:c:2/3 z:7/41 - Ch2_S3_2.4-0.6_Mins_Tiles2.czi #1	11.802	4															Ch2_S3_2.4-0.6_Mins_6hLater_Tiles5.czi:Ch2_S3_6h_T5_5:c:2/3 z:9/42 - Ch2_S3_2.4-0.6_Mins_6hLater_Tiles5.czi #1	10.98	5															Ch2_S3_2.4-0.6_Mins_24hLater_Tiles2.czi:Ch2_S3_24h_T2_5:c:2/3 z:9/58 - Ch2_S3_2.4-0.6_Mins_24hLater_Tiles2.czi #1	10.98	2
	Ch2_S3_2.4-0.6_Mins_Tiles2.czi:Ch2_S3_0h_T2_17:c:2/3 z:7/41 - Ch2_S3_2.4-0.6_Mins_Tiles2.czi #1	11.802	3															Ch2_S3_2.4-0.6_Mins_6hLater_Tiles6.czi:Ch2_S3_6h_T6_6:c:2/3 z:10/37 - Ch2_S3_2.4-0.6_Mins_6hLater_Tiles6.czi #1	10.98	3															Ch2_S3_2.4-0.6_Mins_24hLater_Tiles2.czi:Ch2_S3_24h_T2_15:c:2/3 z:8/58 - Ch2_S3_2.4-0.6_Mins_24hLater_Tiles2.czi #1	11.242	3
	Ch2_S3_2.4-0.6_Mins_Tiles4.czi:Ch2_S3_0h_T4_13:c:2/3 z:9/45 - Ch2_S3_2.4-0.6_Mins_Tiles4.czi #1	11.802	2															Ch2_S3_2.4-0.6_Mins_6hLater_Tiles6.czi:Ch2_S3_6h_T6_9:c:1/3 z:9/37 - Ch2_S3_2.4-0.6_Mins_6hLater_Tiles6.czi #1	10.98	4															Ch2_S3_2.4-0.6_Mins_24hLater_Tiles2.czi:Ch2_S3_24h_T2_16:c:2/3 z:8/58 - Ch2_S3_2.4-0.6_Mins_24hLater_Tiles2.czi #1	11.595	2
	Ch2_S3_2.4-0.6_Mins_Tiles7.czi:Ch2_S3_0h_T7_13:c:3/3 z:9/41 - Ch2_S3_2.4-0.6_Mins_Tiles7.czi #1	11.802	5															Ch2_S3_2.4-0.6_Mins_6hLater_Tiles6.czi:Ch2_S3_6h_T6_23:c:2/3 z:8/37 - Ch2_S3_2.4-0.6_Mins_6hLater_Tiles6.czi #1	10.98	5															Ch2_S3_2.4-0.6_Mins_24hLater_Tiles4.czi:Ch2_S3_24h_T4_12:c:2/3 z:11/56 - Ch2_S3_2.4-0.6_Mins_24hLater_Tiles4.czi #1	11.595	1
	Ch2_S3_2.4-0.6_Mins_Tiles2.czi:Ch2_S3_0h_T2_16:c:1/3 z:7/41 - Ch2_S3_2.4-0.6_Mins_Tiles2.czi #1	12.199	3															Ch2_S3_2.4-0.6_Mins_6hLater_Tiles1.czi:Ch2_S3_6h_T1_4:c:1/3 z:11/44 - Ch2_S3_2.4-0.6_Mins_6hLater_Tiles1.czi #1	11.242	4															Ch2_S3_2.4-0.6_Mins_24hLater_Tiles2.czi:Ch2_S3_24h_T2_4:c:2/3 z:11/58 - Ch2_S3_2.4-0.6_Mins_24hLater_Tiles2.czi #1	11.802	3
	Ch2_S3_2.4-0.6_Mins_Tiles12.czi:Ch2_S3_0h_T12_7:c:2/3 z:7/41 - Ch2_S3_2.4-0.6_Mins_Tiles12.czi #1	12.199	5															Ch2_S3_2.4-0.6_Mins_6hLater_Tiles1.czi:Ch2_S3_6h_T1_6:c:1/3 z:9/44 - Ch2_S3_2.4-0.6_Mins_6hLater_Tiles1.czi #1	11.242	4															Ch2_S3_2.4-0.6_Mins_24hLater_Tiles2.czi:Ch2_S3_24h_T2_6:c:2/3 z:10/58 - Ch2_S3_2.4-0.6_Mins_24hLater_Tiles2.czi #1	11.802	5
	Ch2_S3_2.4-0.6_Mins_Tiles12.czi:Ch2_S3_0h_T12_12:c:1/3 z:5/41 - Ch2_S3_2.4-0.6_Mins_Tiles12.czi #1	12.199	2															Ch2_S3_2.4-0.6_Mins_6hLater_Tiles1.czi:Ch2_S3_6h_T1_15:c:2/3 z:9/44 - Ch2_S3_2.4-0.6_Mins_6hLater_Tiles1.czi #1	11.242	2															Ch2_S3_2.4-0.6_Mins_24hLater_Tiles2.czi:Ch2_S3_24h_T2_11:c:2/3 z:10/58 - Ch2_S3_2.4-0.6_Mins_24hLater_Tiles2.czi #1	11.802	3
	Ch2_S3_2.4-0.6_Mins_Tiles4.czi:Ch2_S3_0h_T4_9:c:1/3 z:9/45 - Ch2_S3_2.4-0.6_Mins_Tiles4.czi #1	12.515	5															Ch2_S3_2.4-0.6_Mins_6hLater_Tiles3.czi:Ch2_S3_6h_T3_20:c:2/3 z:6/35 - Ch2_S3_2.4-0.6_Mins_6hLater_Tiles3.czi #1	11.242	3															Ch2_S3_2.4-0.6_Mins_24hLater_Tiles2.czi:Ch2_S3_24h_T2_28:c:2/3 z:9/58 - Ch2_S3_2.4-0.6_Mins_24hLater_Tiles2.czi #1	11.802	3
	Ch2_S3_2.4-0.6_Mins_Tiles12.czi:Ch2_S3_0h_T12_16:c:2/3 z:7/41 - Ch2_S3_2.4-0.6_Mins_Tiles12.czi #1	12.515	1															Ch2_S3_2.4-0.6_Mins_6hLater_Tiles6.czi:Ch2_S3_6h_T6_15:c:2/3 z:9/37 - Ch2_S3_2.4-0.6_Mins_6hLater_Tiles6.czi #1	11.242	1															Ch2_S3_2.4-0.6_Mins_24hLater_Tiles3.czi:Ch2_S3_24h_T3_4:c:1/3 z:11/48 - Ch2_S3_2.4-0.6_Mins_24hLater_Tiles3.czi #1	11.802	4
	Ch2_S3_2.4-0.6_Mins_Tiles3.czi:Ch2_S3_0h_T3_4:c:2/3 z:8/46 - Ch2_S3_2.4-0.6_Mins_Tiles3.czi #1	12.755	5															Ch2_S3_2.4-0.6_Mins_6hLater_Tiles6.czi:Ch2_S3_6h_T6_26:c:2/3 z:9/37 - Ch2_S3_2.4-0.6_Mins_6hLater_Tiles6.czi #1	11.242	1															Ch2_S3_2.4-0.6_Mins_24hLater_Tiles4.czi:Ch2_S3_24h_T4_18:c:2/3 z:13/56 - Ch2_S3_2.4-0.6_Mins_24hLater_Tiles4.czi #1	11.802	1
	Ch2_S3_2.4-0.6_Mins_Tiles3.czi:Ch2_S3_0h_T3_5:c:1/3 z:8/46 - Ch2_S3_2.4-0.6_Mins_Tiles3.czi #1	12.755	5															Ch2_S3_2.4-0.6_Mins_6hLater_Tiles6.czi:Ch2_S3_6h_T6_17:c:3/3 z:10/37 - Ch2_S3_2.4-0.6_Mins_6hLater_Tiles6.czi #1	11.595	1															Ch2_S3_2.4-0.6_Mins_24hLater_Tiles4.czi:Ch2_S3_24h_T4_30:c:2/3 z:11/56 - Ch2_S3_2.4-0.6_Mins_24hLater_Tiles4.czi #1	11.802	4
	Ch2_S3_2.4-0.6_Mins_Tiles12.czi:Ch2_S3_0h_T12_17:c:2/3 z:8/41 - Ch2_S3_2.4-0.6_Mins_Tiles12.czi #1	12.755	5															Ch2_S3_2.4-0.6_Mins_6hLater_Tiles1.czi:Ch2_S3_6h_T1_16:c:2/3 z:10/44 - Ch2_S3_2.4-0.6_Mins_6hLater_Tiles1.czi #1	11.802	1															Ch2_S3_2.4-0.6_Mins_24hLater_Tiles1.czi:Ch2_S3_24h_T1_1:c:3/3 z:14/45 - Ch2_S3_2.4-0.6_Mins_24hLater_Tiles1.czi #1	12.199	3
	Ch2_S3_2.4-0.6_Mins_Tiles1.czi:Ch2_S3_0h_T1_12:c:2/3 z:8/47 - Ch2_S3_2.4-0.6_Mins_Tiles1.czi #1	13.152	4															Ch2_S3_2.4-0.6_Mins_6hLater_Tiles2.czi:Ch2_S3_6h_T2_14:c:2/3 z:8/36 - Ch2_S3_2.4-0.6_Mins_6hLater_Tiles2.czi #1	11.802	4															Ch2_S3_2.4-0.6_Mins_24hLater_Tiles1.czi:Ch2_S3_24h_T1_25:c:2/3 z:10/45 - Ch2_S3_2.4-0.6_Mins_24hLater_Tiles1.czi #1	12.199	1
	Ch2_S3_2.4-0.6_Mins_Tiles1.czi:Ch2_S3_0h_T1_14:c:2/3 z:8/47 - Ch2_S3_2.4-0.6_Mins_Tiles1.czi #1	13.152	4															Ch2_S3_2.4-0.6_Mins_6hLater_Tiles3.czi:Ch2_S3_6h_T3_11:c:2/3 z:8/35 - Ch2_S3_2.4-0.6_Mins_6hLater_Tiles3.czi #1	11.802	4															Ch2_S3_2.4-0.6_Mins_24hLater_Tiles1.czi:Ch2_S3_24h_T1_26:c:2/3 z:10/45 - Ch2_S3_2.4-0.6_Mins_24hLater_Tiles1.czi #1	12.199	3
	Ch2_S3_2.4-0.6_Mins_Tiles2.czi:Ch2_S3_0h_T2_18:c:2/3 z:8/41 - Ch2_S3_2.4-0.6_Mins_Tiles2.czi #1	13.152	5															Ch2_S3_2.4-0.6_Mins_6hLater_Tiles5.czi:Ch2_S3_6h_T5_3:c:2/3 z:8/42 - Ch2_S3_2.4-0.6_Mins_6hLater_Tiles5.czi #1	11.802	3															Ch2_S3_2.4-0.6_Mins_24hLater_Tiles3.czi:Ch2_S3_24h_T3_26:c:2/3 z:8/48 - Ch2_S3_2.4-0.6_Mins_24hLater_Tiles3.czi #1	12.199	5
	Ch2_S3_2.4-0.6_Mins_Tiles12.czi:Ch2_S3_0h_T12_2:c:1/3 z:7/41 - Ch2_S3_2.4-0.6_Mins_Tiles12.czi #1	13.152	3															Ch2_S3_2.4-0.6_Mins_6hLater_Tiles2.czi:Ch2_S3_6h_T2_4:c:2/3 z:8/36 - Ch2_S3_2.4-0.6_Mins_6hLater_Tiles2.czi #1	12.199	3															Ch2_S3_2.4-0.6_Mins_24hLater_Tiles4.czi:Ch2_S3_24h_T4_17:c:2/3 z:12/56 - Ch2_S3_2.4-0.6_Mins_24hLater_Tiles4.czi #1	12.199	4
	Ch2_S3_2.4-0.6_Mins_Tiles12.czi:Ch2_S3_0h_T12_14:c:2/3 z:7/41 - Ch2_S3_2.4-0.6_Mins_Tiles12.czi #1	13.152	3															Ch2_S3_2.4-0.6_Mins_6hLater_Tiles2.czi:Ch2_S3_6h_T2_13:c:2/3 z:8/36 - Ch2_S3_2.4-0.6_Mins_6hLater_Tiles2.czi #1	12.199	3															Ch2_S3_2.4-0.6_Mins_24hLater_Tiles3.czi:Ch2_S3_24h_T3_21:c:2/3 z:12/48 - Ch2_S3_2.4-0.6_Mins_24hLater_Tiles3.czi #1	12.515	4
	Ch2_S3_2.4-0.6_Mins_Tiles3.czi:Ch2_S3_0h_T3_11:c:2/3 z:9/46 - Ch2_S3_2.4-0.6_Mins_Tiles3.czi #1	13.437	5															Ch2_S3_2.4-0.6_Mins_6hLater_Tiles3.czi:Ch2_S3_6h_T3_19:c:2/3 z:8/35 - Ch2_S3_2.4-0.6_Mins_6hLater_Tiles3.czi #1	12.199	5															Ch2_S3_2.4-0.6_Mins_24hLater_Tiles4.czi:Ch2_S3_24h_T4_16:c:2/3 z:12/56 - Ch2_S3_2.4-0.6_Mins_24hLater_Tiles4.czi #1	12.515	4
	Ch2_S3_2.4-0.6_Mins_Tiles3.czi:Ch2_S3_0h_T3_12:c:2/3 z:8/46 - Ch2_S3_2.4-0.6_Mins_Tiles3.czi #1	13.437	3															Ch2_S3_2.4-0.6_Mins_6hLater_Tiles5.czi:Ch2_S3_6h_T5_4:c:1/3 z:9/42 - Ch2_S3_2.4-0.6_Mins_6hLater_Tiles5.czi #1	12.515	4															Ch2_S3_2.4-0.6_Mins_24hLater_Tiles1.czi:Ch2_S3_24h_T1_15:c:2/3 z:12/45 - Ch2_S3_2.4-0.6_Mins_24hLater_Tiles1.czi #1	12.755	2
	Ch2_S3_2.4-0.6_Mins_Tiles6.czi:Ch2_S3_0h_T6_4:c:2/3 z:10/48 - Ch2_S3_2.4-0.6_Mins_Tiles6.czi #1	13.437	4															Ch2_S3_2.4-0.6_Mins_6hLater_Tiles2.czi:Ch2_S3_6h_T2_8:c:2/3 z:9/36 - Ch2_S3_2.4-0.6_Mins_6hLater_Tiles2.czi #1	12.755	3															Ch2_S3_2.4-0.6_Mins_24hLater_Tiles2.czi:Ch2_S3_24h_T2_19:c:2/3 z:11/58 - Ch2_S3_2.4-0.6_Mins_24hLater_Tiles2.czi #1	12.755	5
	Ch2_S3_2.4-0.6_Mins_Tiles12.czi:Ch2_S3_0h_T12_15:c:1/3 z:6/41 - Ch2_S3_2.4-0.6_Mins_Tiles12.czi #1	13.437	3															Ch2_S3_2.4-0.6_Mins_6hLater_Tiles5.czi:Ch2_S3_6h_T5_14:c:2/3 z:11/42 - Ch2_S3_2.4-0.6_Mins_6hLater_Tiles5.czi #1	12.755	3															Ch2_S3_2.4-0.6_Mins_24hLater_Tiles4.czi:Ch2_S3_24h_T4_29:c:2/3 z:11/56 - Ch2_S3_2.4-0.6_Mins_24hLater_Tiles4.czi #1	12.755	1
	Ch2_S3_2.4-0.6_Mins_Tiles12.czi:Ch2_S3_0h_T12_19:c:2/3 z:7/41 - Ch2_S3_2.4-0.6_Mins_Tiles12.czi #1	13.437	5															Ch2_S3_2.4-0.6_Mins_6hLater_Tiles5.czi:Ch2_S3_6h_T5_20:c:2/3 z:9/42 - Ch2_S3_2.4-0.6_Mins_6hLater_Tiles5.czi #1	12.755	2															Ch2_S3_2.4-0.6_Mins_24hLater_Tiles1.czi:Ch2_S3_24h_T1_6:c:2/3 z:13/45 - Ch2_S3_2.4-0.6_Mins_24hLater_Tiles1.czi #1	13.152	4
	Ch2_S3_2.4-0.6_Mins_Tiles7.czi:Ch2_S3_0h_T7_3:c:2/3 z:8/41 - Ch2_S3_2.4-0.6_Mins_Tiles7.czi #1	13.437	5															Ch2_S3_2.4-0.6_Mins_6hLater_Tiles5.czi:Ch2_S3_6h_T5_23:c:2/3 z:9/42 - Ch2_S3_2.4-0.6_Mins_6hLater_Tiles5.czi #1	12.755	1															Ch2_S3_2.4-0.6_Mins_24hLater_Tiles1.czi:Ch2_S3_24h_T1_16:c:2/3 z:12/45 - Ch2_S3_2.4-0.6_Mins_24hLater_Tiles1.czi #1	13.152	1
	Ch2_S3_2.4-0.6_Mins_Tiles3.czi:Ch2_S3_0h_T3_8:c:2/3 z:9/46 - Ch2_S3_2.4-0.6_Mins_Tiles3.czi #1	13.76	4															Ch2_S3_2.4-0.6_Mins_6hLater_Tiles6.czi:Ch2_S3_6h_T6_16:c:3/3 z:11/37 - Ch2_S3_2.4-0.6_Mins_6hLater_Tiles6.czi #1	12.755	4															Ch2_S3_2.4-0.6_Mins_24hLater_Tiles4.czi:Ch2_S3_24h_T4_11:c:2/3 z:11/56 - Ch2_S3_2.4-0.6_Mins_24hLater_Tiles4.czi #1	13.152	3
	Ch2_S3_2.4-0.6_Mins_Tiles3.czi:Ch2_S3_0h_T3_16:c:2/3 z:8/46 - Ch2_S3_2.4-0.6_Mins_Tiles3.czi #1	13.76	5															Ch2_S3_2.4-0.6_Mins_6hLater_Tiles1.czi:Ch2_S3_6h_T1_17:c:2/3 z:10/44 - Ch2_S3_2.4-0.6_Mins_6hLater_Tiles1.czi #1	13.152	2															Ch2_S3_2.4-0.6_Mins_24hLater_Tiles1.czi:Ch2_S3_24h_T1_23:c:2/3 z:11/45 - Ch2_S3_2.4-0.6_Mins_24hLater_Tiles1.czi #1	13.437	3
	Ch2_S3_2.4-0.6_Mins_Tiles4.czi:Ch2_S3_0h_T4_1:c:3/3 z:10/45 - Ch2_S3_2.4-0.6_Mins_Tiles4.czi #1	13.76	4															Ch2_S3_2.4-0.6_Mins_6hLater_Tiles1.czi:Ch2_S3_6h_T1_18:c:2/3 z:11/44 - Ch2_S3_2.4-0.6_Mins_6hLater_Tiles1.czi #1	13.152	2															Ch2_S3_2.4-0.6_Mins_24hLater_Tiles2.czi:Ch2_S3_24h_T2_25:c:2/3 z:13/58 - Ch2_S3_2.4-0.6_Mins_24hLater_Tiles2.czi #1	13.437	3
	Ch2_S3_2.4-0.6_Mins_Tiles4.czi:Ch2_S3_0h_T4_10:c:2/3 z:10/45 - Ch2_S3_2.4-0.6_Mins_Tiles4.czi #1	13.76	2															Ch2_S3_2.4-0.6_Mins_6hLater_Tiles2.czi:Ch2_S3_6h_T2_3:c:1/3 z:8/36 - Ch2_S3_2.4-0.6_Mins_6hLater_Tiles2.czi #1	13.152	5															Ch2_S3_2.4-0.6_Mins_24hLater_Tiles2.czi:Ch2_S3_24h_T2_27:c:2/3 z:12/58 - Ch2_S3_2.4-0.6_Mins_24hLater_Tiles2.czi #1	13.437	2
	Ch2_S3_2.4-0.6_Mins_Tiles6.czi:Ch2_S3_0h_T6_3:c:1/3 z:10/48 - Ch2_S3_2.4-0.6_Mins_Tiles6.czi #1	13.76	3															Ch2_S3_2.4-0.6_Mins_6hLater_Tiles6.czi:Ch2_S3_6h_T6_5:c:2/3 z:10/37 - Ch2_S3_2.4-0.6_Mins_6hLater_Tiles6.czi #1	13.152	4															Ch2_S3_2.4-0.6_Mins_24hLater_Tiles4.czi:Ch2_S3_24h_T4_26:c:2/3 z:12/56 - Ch2_S3_2.4-0.6_Mins_24hLater_Tiles4.czi #1	13.437	3
	Ch2_S3_2.4-0.6_Mins_Tiles6.czi:Ch2_S3_0h_T6_6:c:2/3 z:9/48 - Ch2_S3_2.4-0.6_Mins_Tiles6.czi #1	13.76	3															Ch2_S3_2.4-0.6_Mins_6hLater_Tiles1.czi:Ch2_S3_6h_T1_14:c:2/3 z:12/44 - Ch2_S3_2.4-0.6_Mins_6hLater_Tiles1.czi #1	13.437	2															Ch2_S3_2.4-0.6_Mins_24hLater_Tiles1.czi:Ch2_S3_24h_T1_28:c:1/3 z:12/45 - Ch2_S3_2.4-0.6_Mins_24hLater_Tiles1.czi #1	13.76	1
	Ch2_S3_2.4-0.6_Mins_Tiles6.czi:Ch2_S3_0h_T6_9:c:2/3 z:8/48 - Ch2_S3_2.4-0.6_Mins_Tiles6.czi #1	13.76	3															Ch2_S3_2.4-0.6_Mins_6hLater_Tiles2.czi:Ch2_S3_6h_T2_5:c:2/3 z:9/36 - Ch2_S3_2.4-0.6_Mins_6hLater_Tiles2.czi #1	13.437	1															Ch2_S3_2.4-0.6_Mins_24hLater_Tiles2.czi:Ch2_S3_24h_T2_13:c:2/3 z:11/58 - Ch2_S3_2.4-0.6_Mins_24hLater_Tiles2.czi #1	13.76	3
	Ch2_S3_2.4-0.6_Mins_Tiles12.czi:Ch2_S3_0h_T12_18:c:2/3 z:8/41 - Ch2_S3_2.4-0.6_Mins_Tiles12.czi #1	13.76	3															Ch2_S3_2.4-0.6_Mins_6hLater_Tiles6.czi:Ch2_S3_6h_T6_21:c:1/3 z:10/37 - Ch2_S3_2.4-0.6_Mins_6hLater_Tiles6.czi #1	13.437	2															Ch2_S3_2.4-0.6_Mins_24hLater_Tiles4.czi:Ch2_S3_24h_T4_6:c:2/3 z:14/56 - Ch2_S3_2.4-0.6_Mins_24hLater_Tiles4.czi #1	13.76	4
	Ch2_S3_2.4-0.6_Mins_Tiles6.czi:Ch2_S3_0h_T6_7:c:2/3 z:9/48 - Ch2_S3_2.4-0.6_Mins_Tiles6.czi #1	14.067	3															Ch2_S3_2.4-0.6_Mins_6hLater_Tiles3.czi:Ch2_S3_6h_T3_16:c:3/3 z:9/35 - Ch2_S3_2.4-0.6_Mins_6hLater_Tiles3.czi #1	13.76	5															Ch2_S3_2.4-0.6_Mins_24hLater_Tiles4.czi:Ch2_S3_24h_T4_27:c:2/3 z:12/56 - Ch2_S3_2.4-0.6_Mins_24hLater_Tiles4.czi #1	13.76	2
	Ch2_S3_2.4-0.6_Mins_Tiles7.czi:Ch2_S3_0h_T7_5:c:2/3 z:8/41 - Ch2_S3_2.4-0.6_Mins_Tiles7.czi #1	14.067	2															Ch2_S3_2.4-0.6_Mins_6hLater_Tiles6.czi:Ch2_S3_6h_T6_12:c:2/3 z:11/37 - Ch2_S3_2.4-0.6_Mins_6hLater_Tiles6.czi #1	13.76	2															Ch2_S3_2.4-0.6_Mins_24hLater_Tiles2.czi:Ch2_S3_24h_T2_8:c:2/3 z:13/58 - Ch2_S3_2.4-0.6_Mins_24hLater_Tiles2.czi #1	14.067	4
	Ch2_S3_2.4-0.6_Mins_Tiles2.czi:Ch2_S3_0h_T2_8:c:2/3 z:8/41 - Ch2_S3_2.4-0.6_Mins_Tiles2.czi #1	14.359	5															Ch2_S3_2.4-0.6_Mins_6hLater_Tiles6.czi:Ch2_S3_6h_T6_13:c:2/3 z:11/37 - Ch2_S3_2.4-0.6_Mins_6hLater_Tiles6.czi #1	13.76	3															Ch2_S3_2.4-0.6_Mins_24hLater_Tiles2.czi:Ch2_S3_24h_T2_26:c:2/3 z:11/58 - Ch2_S3_2.4-0.6_Mins_24hLater_Tiles2.czi #1	14.067	2
	Ch2_S3_2.4-0.6_Mins_Tiles2.czi:Ch2_S3_0h_T2_19:c:2/3 z:8/41 - Ch2_S3_2.4-0.6_Mins_Tiles2.czi #1	14.359	5															Ch2_S3_2.4-0.6_Mins_6hLater_Tiles6.czi:Ch2_S3_6h_T6_1:c:3/3 z:11/37 - Ch2_S3_2.4-0.6_Mins_6hLater_Tiles6.czi #1	14.067	3															Ch2_S3_2.4-0.6_Mins_24hLater_Tiles3.czi:Ch2_S3_24h_T3_14:c:2/3 z:12/48 - Ch2_S3_2.4-0.6_Mins_24hLater_Tiles3.czi #1	14.067	2
	Ch2_S3_2.4-0.6_Mins_Tiles6.czi:Ch2_S3_0h_T6_11:c:2/3 z:10/48 - Ch2_S3_2.4-0.6_Mins_Tiles6.czi #1	14.359	3															Ch2_S3_2.4-0.6_Mins_6hLater_Tiles2.czi:Ch2_S3_6h_T2_15:c:2/3 z:9/36 - Ch2_S3_2.4-0.6_Mins_6hLater_Tiles2.czi #1	14.359	3															Ch2_S3_2.4-0.6_Mins_24hLater_Tiles3.czi:Ch2_S3_24h_T3_13:c:2/3 z:12/48 - Ch2_S3_2.4-0.6_Mins_24hLater_Tiles3.czi #1	14.359	2
	Ch2_S3_2.4-0.6_Mins_Tiles6.czi:Ch2_S3_0h_T6_14:c:2/3 z:8/48 - Ch2_S3_2.4-0.6_Mins_Tiles6.czi #1	14.359	3															Ch2_S3_2.4-0.6_Mins_6hLater_Tiles2.czi:Ch2_S3_6h_T2_20:c:2/3 z:10/36 - Ch2_S3_2.4-0.6_Mins_6hLater_Tiles2.czi #1	14.359	3															Ch2_S3_2.4-0.6_Mins_24hLater_Tiles3.czi:Ch2_S3_24h_T3_28:c:2/3 z:12/48 - Ch2_S3_2.4-0.6_Mins_24hLater_Tiles3.czi #1	14.359	3
	Ch2_S3_2.4-0.6_Mins_Tiles12.czi:Ch2_S3_0h_T12_20:c:2/3 z:7/41 - Ch2_S3_2.4-0.6_Mins_Tiles12.czi #1	14.359	5															Ch2_S3_2.4-0.6_Mins_6hLater_Tiles3.czi:Ch2_S3_6h_T3_12:c:3/3 z:8/35 - Ch2_S3_2.4-0.6_Mins_6hLater_Tiles3.czi #1	14.359	5															Ch2_S3_2.4-0.6_Mins_24hLater_Tiles1.czi:Ch2_S3_24h_T1_2:c:2/3 z:14/45 - Ch2_S3_2.4-0.6_Mins_24hLater_Tiles1.czi #1	14.688	2
	Ch2_S3_2.4-0.6_Mins_Tiles1.czi:Ch2_S3_0h_T1_11:c:2/3 z:9/47 - Ch2_S3_2.4-0.6_Mins_Tiles1.czi #1	14.688	5															Ch2_S3_2.4-0.6_Mins_6hLater_Tiles7.czi:Ch2_S3_6h_T7_3:c:2/3 z:7/44 - Ch2_S3_2.4-0.6_Mins_6hLater_Tiles7.czi #1	14.359	4															Ch2_S3_2.4-0.6_Mins_24hLater_Tiles1.czi:Ch2_S3_24h_T1_4:c:1/3 z:14/45 - Ch2_S3_2.4-0.6_Mins_24hLater_Tiles1.czi #1	14.688	4
	Ch2_S3_2.4-0.6_Mins_Tiles12.czi:Ch2_S3_0h_T12_1:c:1/3 z:7/41 - Ch2_S3_2.4-0.6_Mins_Tiles12.czi #1	14.688	3															Ch2_S3_2.4-0.6_Mins_6hLater_Tiles3.czi:Ch2_S3_6h_T3_10:c:3/3 z:10/35 - Ch2_S3_2.4-0.6_Mins_6hLater_Tiles3.czi #1	14.688	4															Ch2_S3_2.4-0.6_Mins_24hLater_Tiles1.czi:Ch2_S3_24h_T1_10:c:2/3 z:13/45 - Ch2_S3_2.4-0.6_Mins_24hLater_Tiles1.czi #1	14.688	3
	Ch2_S3_2.4-0.6_Mins_Tiles1.czi:Ch2_S3_0h_T1_13:c:2/3 z:10/47 - Ch2_S3_2.4-0.6_Mins_Tiles1.czi #1	14.951	4															Ch2_S3_2.4-0.6_Mins_6hLater_Tiles5.czi:Ch2_S3_6h_T5_6:c:3/3 z:11/42 - Ch2_S3_2.4-0.6_Mins_6hLater_Tiles5.czi #1	14.688	4															Ch2_S3_2.4-0.6_Mins_24hLater_Tiles1.czi:Ch2_S3_24h_T1_11:c:2/3 z:15/45 - Ch2_S3_2.4-0.6_Mins_24hLater_Tiles1.czi #1	14.688	3
	Ch2_S3_2.4-0.6_Mins_Tiles2.czi:Ch2_S3_0h_T2_20:c:2/3 z:9/41 - Ch2_S3_2.4-0.6_Mins_Tiles2.czi #1	14.951	5															Ch2_S3_2.4-0.6_Mins_6hLater_Tiles5.czi:Ch2_S3_6h_T5_18:c:2/3 z:10/42 - Ch2_S3_2.4-0.6_Mins_6hLater_Tiles5.czi #1	14.688	4															Ch2_S3_2.4-0.6_Mins_24hLater_Tiles1.czi:Ch2_S3_24h_T1_13:c:3/3 z:14/45 - Ch2_S3_2.4-0.6_Mins_24hLater_Tiles1.czi #1	14.688	3
	Ch2_S3_2.4-0.6_Mins_Tiles3.czi:Ch2_S3_0h_T3_15:c:2/3 z:8/46 - Ch2_S3_2.4-0.6_Mins_Tiles3.czi #1	15.283	4															Ch2_S3_2.4-0.6_Mins_6hLater_Tiles1.czi:Ch2_S3_6h_T1_7:c:1/3 z:11/44 - Ch2_S3_2.4-0.6_Mins_6hLater_Tiles1.czi #1	14.951	5															Ch2_S3_2.4-0.6_Mins_24hLater_Tiles3.czi:Ch2_S3_24h_T3_5:c:3/3 z:15/48 - Ch2_S3_2.4-0.6_Mins_24hLater_Tiles3.czi #1	14.688	4
	Ch2_S3_2.4-0.6_Mins_Tiles12.czi:Ch2_S3_0h_T12_10:c:2/3 z:9/41 - Ch2_S3_2.4-0.6_Mins_Tiles12.czi #1	15.283	2															Ch2_S3_2.4-0.6_Mins_6hLater_Tiles1.czi:Ch2_S3_6h_T1_1:c:2/3 z:10/44 - Ch2_S3_2.4-0.6_Mins_6hLater_Tiles1.czi #1	15.283	1															Ch2_S3_2.4-0.6_Mins_24hLater_Tiles4.czi:Ch2_S3_24h_T4_13:c:2/3 z:15/56 - Ch2_S3_2.4-0.6_Mins_24hLater_Tiles4.czi #1	14.688	2
	Ch2_S3_2.4-0.6_Mins_Tiles7.czi:Ch2_S3_0h_T7_11:c:2/3 z:10/41 - Ch2_S3_2.4-0.6_Mins_Tiles7.czi #1	15.283	3															Ch2_S3_2.4-0.6_Mins_6hLater_Tiles2.czi:Ch2_S3_6h_T2_2:c:2/3 z:11/36 - Ch2_S3_2.4-0.6_Mins_6hLater_Tiles2.czi #1	15.283	5															Ch2_S3_2.4-0.6_Mins_24hLater_Tiles2.czi:Ch2_S3_24h_T2_17:c:2/3 z:12/58 - Ch2_S3_2.4-0.6_Mins_24hLater_Tiles2.czi #1	14.951	4
	Ch2_S3_2.4-0.6_Mins_Tiles3.czi:Ch2_S3_0h_T3_13:c:2/3 z:9/46 - Ch2_S3_2.4-0.6_Mins_Tiles3.czi #1	15.648	5															Ch2_S3_2.4-0.6_Mins_6hLater_Tiles6.czi:Ch2_S3_6h_T6_2:c:2/3 z:10/37 - Ch2_S3_2.4-0.6_Mins_6hLater_Tiles6.czi #1	15.283	4															Ch2_S3_2.4-0.6_Mins_24hLater_Tiles3.czi:Ch2_S3_24h_T3_9:c:2/3 z:13/48 - Ch2_S3_2.4-0.6_Mins_24hLater_Tiles3.czi #1	14.951	1
	Ch2_S3_2.4-0.6_Mins_Tiles6.czi:Ch2_S3_0h_T6_5:c:2/3 z:9/48 - Ch2_S3_2.4-0.6_Mins_Tiles6.czi #1	15.648	5															Ch2_S3_2.4-0.6_Mins_6hLater_Tiles6.czi:Ch2_S3_6h_T6_7:c:2/3 z:12/37 - Ch2_S3_2.4-0.6_Mins_6hLater_Tiles6.czi #1	15.283	4															Ch2_S3_2.4-0.6_Mins_24hLater_Tiles4.czi:Ch2_S3_24h_T4_4:c:2/3 z:15/56 - Ch2_S3_2.4-0.6_Mins_24hLater_Tiles4.czi #1	14.951	3
	Ch2_S3_2.4-0.6_Mins_Tiles12.czi:Ch2_S3_0h_T12_11:c:2/3 z:9/41 - Ch2_S3_2.4-0.6_Mins_Tiles12.czi #1	15.648	4															Ch2_S3_2.4-0.6_Mins_6hLater_Tiles6.czi:Ch2_S3_6h_T6_8:c:2/3 z:9/37 - Ch2_S3_2.4-0.6_Mins_6hLater_Tiles6.czi #1	15.283	2															Ch2_S3_2.4-0.6_Mins_24hLater_Tiles1.czi:Ch2_S3_24h_T1_3:c:2/3 z:14/45 - Ch2_S3_2.4-0.6_Mins_24hLater_Tiles1.czi #1	15.283	2
	Ch2_S3_2.4-0.6_Mins_Tiles2.czi:Ch2_S3_0h_T2_1:c:2/3 z:10/41 - Ch2_S3_2.4-0.6_Mins_Tiles2.czi #1	15.95	4															Ch2_S3_2.4-0.6_Mins_6hLater_Tiles6.czi:Ch2_S3_6h_T6_27:c:2/3 z:10/37 - Ch2_S3_2.4-0.6_Mins_6hLater_Tiles6.czi #1	15.283	3															Ch2_S3_2.4-0.6_Mins_24hLater_Tiles1.czi:Ch2_S3_24h_T1_8:c:2/3 z:14/45 - Ch2_S3_2.4-0.6_Mins_24hLater_Tiles1.czi #1	15.283	1
	Ch2_S3_2.4-0.6_Mins_Tiles3.czi:Ch2_S3_0h_T3_1:c:2/3 z:9/46 - Ch2_S3_2.4-0.6_Mins_Tiles3.czi #1	15.95	5															Ch2_S3_2.4-0.6_Mins_6hLater_Tiles3.czi:Ch2_S3_6h_T3_2:c:2/3 z:9/35 - Ch2_S3_2.4-0.6_Mins_6hLater_Tiles3.czi #1	15.648	4															Ch2_S3_2.4-0.6_Mins_24hLater_Tiles2.czi:Ch2_S3_24h_T2_20:c:2/3 z:11/58 - Ch2_S3_2.4-0.6_Mins_24hLater_Tiles2.czi #1	15.283	3
	Ch2_S3_2.4-0.6_Mins_Tiles4.czi:Ch2_S3_0h_T4_4:c:2/3 z:11/45 - Ch2_S3_2.4-0.6_Mins_Tiles4.czi #1	15.95	4															Ch2_S3_2.4-0.6_Mins_6hLater_Tiles3.czi:Ch2_S3_6h_T3_4:c:2/3 z:9/35 - Ch2_S3_2.4-0.6_Mins_6hLater_Tiles3.czi #1	15.648	2															Ch2_S3_2.4-0.6_Mins_24hLater_Tiles4.czi:Ch2_S3_24h_T4_15:c:2/3 z:15/56 - Ch2_S3_2.4-0.6_Mins_24hLater_Tiles4.czi #1	15.283	1
	Ch2_S3_2.4-0.6_Mins_Tiles7.czi:Ch2_S3_0h_T7_1:c:2/3 z:10/41 - Ch2_S3_2.4-0.6_Mins_Tiles7.czi #1	15.95	5															Ch2_S3_2.4-0.6_Mins_6hLater_Tiles2.czi:Ch2_S3_6h_T2_19:c:2/3 z:10/36 - Ch2_S3_2.4-0.6_Mins_6hLater_Tiles2.czi #1	15.95	2															Ch2_S3_2.4-0.6_Mins_24hLater_Tiles2.czi:Ch2_S3_24h_T2_7:c:2/3 z:13/58 - Ch2_S3_2.4-0.6_Mins_24hLater_Tiles2.czi #1	15.648	3
	Ch2_S3_2.4-0.6_Mins_Tiles1.czi:Ch2_S3_0h_T1_1:c:3/3 z:12/47 - Ch2_S3_2.4-0.6_Mins_Tiles1.czi #1	16.575	5															Ch2_S3_2.4-0.6_Mins_6hLater_Tiles3.czi:Ch2_S3_6h_T3_8:c:2/3 z:8/35 - Ch2_S3_2.4-0.6_Mins_6hLater_Tiles3.czi #1	15.95	1															Ch2_S3_2.4-0.6_Mins_24hLater_Tiles4.czi:Ch2_S3_24h_T4_25:c:2/3 z:13/56 - Ch2_S3_2.4-0.6_Mins_24hLater_Tiles4.czi #1	15.95	3
	Ch2_S3_2.4-0.6_Mins_Tiles1.czi:Ch2_S3_0h_T1_19:c:2/3 z:11/47 - Ch2_S3_2.4-0.6_Mins_Tiles1.czi #1	16.575	5															Ch2_S3_2.4-0.6_Mins_6hLater_Tiles3.czi:Ch2_S3_6h_T3_24:c:2/3 z:10/35 - Ch2_S3_2.4-0.6_Mins_6hLater_Tiles3.czi #1	15.95	2															Ch2_S3_2.4-0.6_Mins_24hLater_Tiles1.czi:Ch2_S3_24h_T1_14:c:2/3 z:17/45 - Ch2_S3_2.4-0.6_Mins_24hLater_Tiles1.czi #1	16.238	4
	Ch2_S3_2.4-0.6_Mins_Tiles1.czi:Ch2_S3_0h_T1_9:c:2/3 z:11/47 - Ch2_S3_2.4-0.6_Mins_Tiles1.czi #1	16.853	5															Ch2_S3_2.4-0.6_Mins_6hLater_Tiles5.czi:Ch2_S3_6h_T5_1:c:2/3 z:11/42 - Ch2_S3_2.4-0.6_Mins_6hLater_Tiles5.czi #1	15.95	3															Ch2_S3_2.4-0.6_Mins_24hLater_Tiles2.czi:Ch2_S3_24h_T2_10:c:2/3 z:12/58 - Ch2_S3_2.4-0.6_Mins_24hLater_Tiles2.czi #1	16.238	2
	Ch2_S3_2.4-0.6_Mins_Tiles1.czi:Ch2_S3_0h_T1_20:c:2/3 z:10/47 - Ch2_S3_2.4-0.6_Mins_Tiles1.czi #1	16.853	3															Ch2_S3_2.4-0.6_Mins_6hLater_Tiles1.czi:Ch2_S3_6h_T1_13:c:2/3 z:11/44 - Ch2_S3_2.4-0.6_Mins_6hLater_Tiles1.czi #1	16.238	2															Ch2_S3_2.4-0.6_Mins_24hLater_Tiles3.czi:Ch2_S3_24h_T3_16:c:2/3 z:14/48 - Ch2_S3_2.4-0.6_Mins_24hLater_Tiles3.czi #1	16.575	2
	Ch2_S3_2.4-0.6_Mins_Tiles2.czi:Ch2_S3_0h_T2_7:c:2/3 z:9/41 - Ch2_S3_2.4-0.6_Mins_Tiles2.czi #1	16.853	5															Ch2_S3_2.4-0.6_Mins_6hLater_Tiles3.czi:Ch2_S3_6h_T3_15:c:3/3 z:10/35 - Ch2_S3_2.4-0.6_Mins_6hLater_Tiles3.czi #1	16.238	3															Ch2_S3_2.4-0.6_Mins_24hLater_Tiles3.czi:Ch2_S3_24h_T3_1:c:2/3 z:16/48 - Ch2_S3_2.4-0.6_Mins_24hLater_Tiles3.czi #1	16.853	3
	Ch2_S3_2.4-0.6_Mins_Tiles2.czi:Ch2_S3_0h_T2_6:c:2/3 z:10/41 - Ch2_S3_2.4-0.6_Mins_Tiles2.czi #1	17.502	5															Ch2_S3_2.4-0.6_Mins_6hLater_Tiles6.czi:Ch2_S3_6h_T6_20:c:2/3 z:11/37 - Ch2_S3_2.4-0.6_Mins_6hLater_Tiles6.czi #1	16.238	5															Ch2_S3_2.4-0.6_Mins_24hLater_Tiles4.czi:Ch2_S3_24h_T4_21:c:2/3 z:12/56 - Ch2_S3_2.4-0.6_Mins_24hLater_Tiles4.czi #1	16.853	4
	Ch2_S3_2.4-0.6_Mins_Tiles4.czi:Ch2_S3_0h_T4_3:c:2/3 z:13/45 - Ch2_S3_2.4-0.6_Mins_Tiles4.czi #1	17.502	3															Ch2_S3_2.4-0.6_Mins_6hLater_Tiles2.czi:Ch2_S3_6h_T2_10:c:2/3 z:9/36 - Ch2_S3_2.4-0.6_Mins_6hLater_Tiles2.czi #1	16.575	5															Ch2_S3_2.4-0.6_Mins_24hLater_Tiles2.czi:Ch2_S3_24h_T2_9:c:2/3 z:10/58 - Ch2_S3_2.4-0.6_Mins_24hLater_Tiles2.czi #1	17.162	3
	Ch2_S3_2.4-0.6_Mins_Tiles4.czi:Ch2_S3_0h_T4_14:c:2/3 z:13/45 - Ch2_S3_2.4-0.6_Mins_Tiles4.czi #1	17.502	5															Ch2_S3_2.4-0.6_Mins_6hLater_Tiles2.czi:Ch2_S3_6h_T2_7:c:2/3 z:10/36 - Ch2_S3_2.4-0.6_Mins_6hLater_Tiles2.czi #1	16.853	1															Ch2_S3_2.4-0.6_Mins_24hLater_Tiles1.czi:Ch2_S3_24h_T1_19:c:3/3 z:14/45 - Ch2_S3_2.4-0.6_Mins_24hLater_Tiles1.czi #1	17.502	3
	Ch2_S3_2.4-0.6_Mins_Tiles6.czi:Ch2_S3_0h_T6_12:c:2/3 z:11/48 - Ch2_S3_2.4-0.6_Mins_Tiles6.czi #1	17.502	4															Ch2_S3_2.4-0.6_Mins_6hLater_Tiles3.czi:Ch2_S3_6h_T3_13:c:2/3 z:11/35 - Ch2_S3_2.4-0.6_Mins_6hLater_Tiles3.czi #1	16.853	2															Ch2_S3_2.4-0.6_Mins_24hLater_Tiles3.czi:Ch2_S3_24h_T3_22:c:2/3 z:15/48 - Ch2_S3_2.4-0.6_Mins_24hLater_Tiles3.czi #1	17.502	4
	Ch2_S3_2.4-0.6_Mins_Tiles7.czi:Ch2_S3_0h_T7_7:c:2/3 z:10/41 - Ch2_S3_2.4-0.6_Mins_Tiles7.czi #1	17.502	4															Ch2_S3_2.4-0.6_Mins_6hLater_Tiles5.czi:Ch2_S3_6h_T5_2:c:2/3 z:14/42 - Ch2_S3_2.4-0.6_Mins_6hLater_Tiles5.czi #1	16.853	2															Ch2_S3_2.4-0.6_Mins_24hLater_Tiles3.czi:Ch2_S3_24h_T3_24:c:2/3 z:14/48 - Ch2_S3_2.4-0.6_Mins_24hLater_Tiles3.czi #1	17.814	4
	Ch2_S3_2.4-0.6_Mins_Tiles3.czi:Ch2_S3_0h_T3_14:c:2/3 z:11/46 - Ch2_S3_2.4-0.6_Mins_Tiles3.czi #1	18.1	3															Ch2_S3_2.4-0.6_Mins_6hLater_Tiles7.czi:Ch2_S3_6h_T7_1:c:2/3 z:10/44 - Ch2_S3_2.4-0.6_Mins_6hLater_Tiles7.czi #1	16.853	3															Ch2_S3_2.4-0.6_Mins_24hLater_Tiles4.czi:Ch2_S3_24h_T4_9:c:2/3 z:17/56 - Ch2_S3_2.4-0.6_Mins_24hLater_Tiles4.czi #1	18.1	2
	Ch2_S3_2.4-0.6_Mins_Tiles12.czi:Ch2_S3_0h_T12_9:c:2/3 z:12/41 - Ch2_S3_2.4-0.6_Mins_Tiles12.czi #1	18.1	5															Ch2_S3_2.4-0.6_Mins_6hLater_Tiles5.czi:Ch2_S3_6h_T5_7:c:2/3 z:11/42 - Ch2_S3_2.4-0.6_Mins_6hLater_Tiles5.czi #1	17.162	3															Ch2_S3_2.4-0.6_Mins_24hLater_Tiles1.czi:Ch2_S3_24h_T1_12:c:1/3 z:15/45 - Ch2_S3_2.4-0.6_Mins_24hLater_Tiles1.czi #1	18.403	2
	Ch2_S3_2.4-0.6_Mins_Tiles7.czi:Ch2_S3_0h_T7_2:c:2/3 z:10/41 - Ch2_S3_2.4-0.6_Mins_Tiles7.czi #1	18.1	5															Ch2_S3_2.4-0.6_Mins_6hLater_Tiles5.czi:Ch2_S3_6h_T5_12:c:2/3 z:11/42 - Ch2_S3_2.4-0.6_Mins_6hLater_Tiles5.czi #1	17.162	4															Ch2_S3_2.4-0.6_Mins_24hLater_Tiles2.czi:Ch2_S3_24h_T2_14:c:2/3 z:12/58 - Ch2_S3_2.4-0.6_Mins_24hLater_Tiles2.czi #1	18.403	3
	Ch2_S3_2.4-0.6_Mins_Tiles1.czi:Ch2_S3_0h_T1_8:c:2/3 z:13/47 - Ch2_S3_2.4-0.6_Mins_Tiles1.czi #1	18.403	4															Ch2_S3_2.4-0.6_Mins_6hLater_Tiles3.czi:Ch2_S3_6h_T3_9:c:2/3 z:10/35 - Ch2_S3_2.4-0.6_Mins_6hLater_Tiles3.czi #1	17.814	4															Ch2_S3_2.4-0.6_Mins_24hLater_Tiles4.czi:Ch2_S3_24h_T4_20:c:2/3 z:15/56 - Ch2_S3_2.4-0.6_Mins_24hLater_Tiles4.czi #1	18.403	3
	Ch2_S3_2.4-0.6_Mins_Tiles2.czi:Ch2_S3_0h_T2_4:c:2/3 z:9/41 - Ch2_S3_2.4-0.6_Mins_Tiles2.czi #1	18.403	3															Ch2_S3_2.4-0.6_Mins_6hLater_Tiles2.czi:Ch2_S3_6h_T2_12:c:2/3 z:11/36 - Ch2_S3_2.4-0.6_Mins_6hLater_Tiles2.czi #1	18.1	5															Ch2_S3_2.4-0.6_Mins_24hLater_Tiles2.czi:Ch2_S3_24h_T2_23:c:2/3 z:12/58 - Ch2_S3_2.4-0.6_Mins_24hLater_Tiles2.czi #1	18.72	3
	Ch2_S3_2.4-0.6_Mins_Tiles3.czi:Ch2_S3_0h_T3_9:c:2/3 z:13/46 - Ch2_S3_2.4-0.6_Mins_Tiles3.czi #1	18.403	5															Ch2_S3_2.4-0.6_Mins_6hLater_Tiles3.czi:Ch2_S3_6h_T3_17:c:3/3 z:9/35 - Ch2_S3_2.4-0.6_Mins_6hLater_Tiles3.czi #1	18.1	3															Ch2_S3_2.4-0.6_Mins_24hLater_Tiles1.czi:Ch2_S3_24h_T1_5:c:2/3 z:17/45 - Ch2_S3_2.4-0.6_Mins_24hLater_Tiles1.czi #1	19.064	2
	Ch2_S3_2.4-0.6_Mins_Tiles12.czi:Ch2_S3_0h_T12_13:c:2/3 z:9/41 - Ch2_S3_2.4-0.6_Mins_Tiles12.czi #1	18.72	2															Ch2_S3_2.4-0.6_Mins_6hLater_Tiles3.czi:Ch2_S3_6h_T3_23:c:2/3 z:14/35 - Ch2_S3_2.4-0.6_Mins_6hLater_Tiles3.czi #1	18.403	4															Ch2_S3_2.4-0.6_Mins_24hLater_Tiles1.czi:Ch2_S3_24h_T1_17:c:2/3 z:15/45 - Ch2_S3_2.4-0.6_Mins_24hLater_Tiles1.czi #1	19.064	3
	Ch2_S3_2.4-0.6_Mins_Tiles4.czi:Ch2_S3_0h_T4_11:c:2/3 z:13/45 - Ch2_S3_2.4-0.6_Mins_Tiles4.czi #1	19.064	3															Ch2_S3_2.4-0.6_Mins_6hLater_Tiles5.czi:Ch2_S3_6h_T5_11:c:2/3 z:12/42 - Ch2_S3_2.4-0.6_Mins_6hLater_Tiles5.czi #1	18.72	3															Ch2_S3_2.4-0.6_Mins_24hLater_Tiles2.czi:Ch2_S3_24h_T2_3:c:2/3 z:16/58 - Ch2_S3_2.4-0.6_Mins_24hLater_Tiles2.czi #1	19.064	3
	Ch2_S3_2.4-0.6_Mins_Tiles7.czi:Ch2_S3_0h_T7_12:c:2/3 z:10/41 - Ch2_S3_2.4-0.6_Mins_Tiles7.czi #1	19.064	3															Ch2_S3_2.4-0.6_Mins_6hLater_Tiles3.czi:Ch2_S3_6h_T3_6:c:2/3 z:10/35 - Ch2_S3_2.4-0.6_Mins_6hLater_Tiles3.czi #1	19.064	5															Ch2_S3_2.4-0.6_Mins_24hLater_Tiles2.czi:Ch2_S3_24h_T2_21:c:2/3 z:15/58 - Ch2_S3_2.4-0.6_Mins_24hLater_Tiles2.czi #1	19.064	3
	Ch2_S3_2.4-0.6_Mins_Tiles1.czi:Ch2_S3_0h_T1_6:c:2/3 z:14/47 - Ch2_S3_2.4-0.6_Mins_Tiles1.czi #1	19.357	2															Ch2_S3_2.4-0.6_Mins_6hLater_Tiles6.czi:Ch2_S3_6h_T6_25:c:2/3 z:12/37 - Ch2_S3_2.4-0.6_Mins_6hLater_Tiles6.czi #1	19.064	5															Ch2_S3_2.4-0.6_Mins_24hLater_Tiles3.czi:Ch2_S3_24h_T3_15:c:1/3 z:14/48 - Ch2_S3_2.4-0.6_Mins_24hLater_Tiles3.czi #1	19.064	3
	Ch2_S3_2.4-0.6_Mins_Tiles7.czi:Ch2_S3_0h_T7_8:c:1/3 z:11/41 - Ch2_S3_2.4-0.6_Mins_Tiles7.czi #1	19.678	2															Ch2_S3_2.4-0.6_Mins_6hLater_Tiles2.czi:Ch2_S3_6h_T2_18:c:2/3 z:13/36 - Ch2_S3_2.4-0.6_Mins_6hLater_Tiles2.czi #1	19.678	2															Ch2_S3_2.4-0.6_Mins_24hLater_Tiles4.czi:Ch2_S3_24h_T4_24:c:2/3 z:16/56 - Ch2_S3_2.4-0.6_Mins_24hLater_Tiles4.czi #1	19.064	3
	Ch2_S3_2.4-0.6_Mins_Tiles6.czi:Ch2_S3_0h_T6_13:c:2/3 z:11/48 - Ch2_S3_2.4-0.6_Mins_Tiles6.czi #1	20	3															Ch2_S3_2.4-0.6_Mins_6hLater_Tiles3.czi:Ch2_S3_6h_T3_7:c:2/3 z:11/35 - Ch2_S3_2.4-0.6_Mins_6hLater_Tiles3.czi #1	19.678	5															Ch2_S3_2.4-0.6_Mins_24hLater_Tiles1.czi:Ch2_S3_24h_T1_21:c:2/3 z:16/45 - Ch2_S3_2.4-0.6_Mins_24hLater_Tiles1.czi #1	19.678	2
	Ch2_S3_2.4-0.6_Mins_Tiles1.czi:Ch2_S3_0h_T1_17:c:2/3 z:11/47 - Ch2_S3_2.4-0.6_Mins_Tiles1.czi #1	20.261	5															Ch2_S3_2.4-0.6_Mins_6hLater_Tiles6.czi:Ch2_S3_6h_T6_11:c:2/3 z:14/37 - Ch2_S3_2.4-0.6_Mins_6hLater_Tiles6.czi #1	19.678	4															Ch2_S3_2.4-0.6_Mins_24hLater_Tiles1.czi:Ch2_S3_24h_T1_24:c:2/3 z:18/45 - Ch2_S3_2.4-0.6_Mins_24hLater_Tiles1.czi #1	19.678	1
	Ch2_S3_2.4-0.6_Mins_Tiles7.czi:Ch2_S3_0h_T7_4:c:2/3 z:12/41 - Ch2_S3_2.4-0.6_Mins_Tiles7.czi #1	20.261	1															Ch2_S3_2.4-0.6_Mins_6hLater_Tiles2.czi:Ch2_S3_6h_T2_1:c:3/3 z:13/36 - Ch2_S3_2.4-0.6_Mins_6hLater_Tiles2.czi #1	20	3															Ch2_S3_2.4-0.6_Mins_24hLater_Tiles3.czi:Ch2_S3_24h_T3_20:c:2/3 z:17/48 - Ch2_S3_2.4-0.6_Mins_24hLater_Tiles3.czi #1	20	3
	Ch2_S3_2.4-0.6_Mins_Tiles1.czi:Ch2_S3_0h_T1_21:c:1/3 z:12/47 - Ch2_S3_2.4-0.6_Mins_Tiles1.czi #1	20.822	3															Ch2_S3_2.4-0.6_Mins_6hLater_Tiles2.czi:Ch2_S3_6h_T2_11:c:2/3 z:13/36 - Ch2_S3_2.4-0.6_Mins_6hLater_Tiles2.czi #1	20.261	3															Ch2_S3_2.4-0.6_Mins_24hLater_Tiles4.czi:Ch2_S3_24h_T4_23:c:2/3 z:16/56 - Ch2_S3_2.4-0.6_Mins_24hLater_Tiles4.czi #1	20	2
	Ch2_S3_2.4-0.6_Mins_Tiles7.czi:Ch2_S3_0h_T7_9:c:2/3 z:12/41 - Ch2_S3_2.4-0.6_Mins_Tiles7.czi #1	20.888	3															Ch2_S3_2.4-0.6_Mins_6hLater_Tiles6.czi:Ch2_S3_6h_T6_4:c:2/3 z:13/37 - Ch2_S3_2.4-0.6_Mins_6hLater_Tiles6.czi #1	20.888	3															Ch2_S3_2.4-0.6_Mins_24hLater_Tiles4.czi:Ch2_S3_24h_T4_28:c:2/3 z:15/56 - Ch2_S3_2.4-0.6_Mins_24hLater_Tiles4.czi #1	20.261	2
	Ch2_S3_2.4-0.6_Mins_Tiles1.czi:Ch2_S3_0h_T1_10:c:2/3 z:13/47 - Ch2_S3_2.4-0.6_Mins_Tiles1.czi #1	21.542	3															Ch2_S3_2.4-0.6_Mins_6hLater_Tiles6.czi:Ch2_S3_6h_T6_18:c:2/3 z:14/37 - Ch2_S3_2.4-0.6_Mins_6hLater_Tiles6.czi #1	20.888	2															Ch2_S3_2.4-0.6_Mins_24hLater_Tiles1.czi:Ch2_S3_24h_T1_20:c:2/3 z:19/45 - Ch2_S3_2.4-0.6_Mins_24hLater_Tiles1.czi #1	20.634	2
	Ch2_S3_2.4-0.6_Mins_Tiles1.czi:Ch2_S3_0h_T1_15:c:2/3 z:12/47 - Ch2_S3_2.4-0.6_Mins_Tiles1.czi #1	21.542	5															Ch2_S3_2.4-0.6_Mins_6hLater_Tiles5.czi:Ch2_S3_6h_T5_9:c:2/3 z:16/42 - Ch2_S3_2.4-0.6_Mins_6hLater_Tiles5.czi #1	21.542	3															Ch2_S3_2.4-0.6_Mins_24hLater_Tiles1.czi:Ch2_S3_24h_T1_9:c:2/3 z:18/45 - Ch2_S3_2.4-0.6_Mins_24hLater_Tiles1.czi #1	20.888	3
	Ch2_S3_2.4-0.6_Mins_Tiles12.czi:Ch2_S3_0h_T12_8:c:2/3 z:13/41 - Ch2_S3_2.4-0.6_Mins_Tiles12.czi #1	22.177	2															Ch2_S3_2.4-0.6_Mins_6hLater_Tiles5.czi:Ch2_S3_6h_T5_10:c:2/3 z:14/42 - Ch2_S3_2.4-0.6_Mins_6hLater_Tiles5.czi #1	21.542	5															Ch2_S3_2.4-0.6_Mins_24hLater_Tiles4.czi:Ch2_S3_24h_T4_19:c:1/3 z:17/56 - Ch2_S3_2.4-0.6_Mins_24hLater_Tiles4.czi #1	20.888	2
	Ch2_S3_2.4-0.6_Mins_Tiles1.czi:Ch2_S3_0h_T1_16:c:2/3 z:14/47 - Ch2_S3_2.4-0.6_Mins_Tiles1.czi #1	22.43	3															Ch2_S3_2.4-0.6_Mins_6hLater_Tiles1.czi:Ch2_S3_6h_T1_2:c:1/3 z:15/44 - Ch2_S3_2.4-0.6_Mins_6hLater_Tiles1.czi #1	21.847	3															Ch2_S3_2.4-0.6_Mins_24hLater_Tiles2.czi:Ch2_S3_24h_T2_24:c:2/3 z:16/58 - Ch2_S3_2.4-0.6_Mins_24hLater_Tiles2.czi #1	21.238	3
	Ch2_S3_2.4-0.6_Mins_Tiles3.czi:Ch2_S3_0h_T3_7:c:2/3 z:13/46 - Ch2_S3_2.4-0.6_Mins_Tiles3.czi #1	22.805	3															Ch2_S3_2.4-0.6_Mins_6hLater_Tiles1.czi:Ch2_S3_6h_T1_10:c:2/3 z:14/44 - Ch2_S3_2.4-0.6_Mins_6hLater_Tiles1.czi #1	21.847	3															Ch2_S3_2.4-0.6_Mins_24hLater_Tiles3.czi:Ch2_S3_24h_T3_29:c:2/3 z:16/48 - Ch2_S3_2.4-0.6_Mins_24hLater_Tiles3.czi #1	21.238	4
	Ch2_S3_2.4-0.6_Mins_Tiles6.czi:Ch2_S3_0h_T6_10:c:2/3 z:14/48 - Ch2_S3_2.4-0.6_Mins_Tiles6.czi #1	23.094	3															Ch2_S3_2.4-0.6_Mins_6hLater_Tiles2.czi:Ch2_S3_6h_T2_9:c:2/3 z:14/36 - Ch2_S3_2.4-0.6_Mins_6hLater_Tiles2.czi #1	21.847	5															Ch2_S3_2.4-0.6_Mins_24hLater_Tiles3.czi:Ch2_S3_24h_T3_23:c:2/3 z:16/48 - Ch2_S3_2.4-0.6_Mins_24hLater_Tiles3.czi #1	22.177	3
	Ch2_S3_2.4-0.6_Mins_Tiles6.czi:Ch2_S3_0h_T6_16:c:2/3 z:13/48 - Ch2_S3_2.4-0.6_Mins_Tiles6.czi #1	23.406	5															Ch2_S3_2.4-0.6_Mins_6hLater_Tiles1.czi:Ch2_S3_6h_T1_22:c:2/3 z:16/44 - Ch2_S3_2.4-0.6_Mins_6hLater_Tiles1.czi #1	22.43	3															Ch2_S3_2.4-0.6_Mins_24hLater_Tiles4.czi:Ch2_S3_24h_T4_10:c:2/3 z:17/56 - Ch2_S3_2.4-0.6_Mins_24hLater_Tiles4.czi #1	22.177	3
	Ch2_S3_2.4-0.6_Mins_Tiles4.czi:Ch2_S3_0h_T4_6:c:2/3 z:14/45 - Ch2_S3_2.4-0.6_Mins_Tiles4.czi #1	23.739	3															Ch2_S3_2.4-0.6_Mins_6hLater_Tiles2.czi:Ch2_S3_6h_T2_17:c:2/3 z:13/36 - Ch2_S3_2.4-0.6_Mins_6hLater_Tiles2.czi #1	22.43	3															Ch2_S3_2.4-0.6_Mins_24hLater_Tiles2.czi:Ch2_S3_24h_T2_2:c:2/3 z:19/58 - Ch2_S3_2.4-0.6_Mins_24hLater_Tiles2.czi #1	22.805	3
	Ch2_S3_2.4-0.6_Mins_Tiles7.czi:Ch2_S3_0h_T7_6:c:2/3 z:13/41 - Ch2_S3_2.4-0.6_Mins_Tiles7.czi #1	23.739	3															Ch2_S3_2.4-0.6_Mins_6hLater_Tiles1.czi:Ch2_S3_6h_T1_5:c:1/3 z:14/44 - Ch2_S3_2.4-0.6_Mins_6hLater_Tiles1.czi #1	22.805	4															Ch2_S3_2.4-0.6_Mins_24hLater_Tiles4.czi:Ch2_S3_24h_T4_1:c:2/3 z:21/56 - Ch2_S3_2.4-0.6_Mins_24hLater_Tiles4.czi #1	22.805	3
	Ch2_S3_2.4-0.6_Mins_Tiles2.czi:Ch2_S3_0h_T2_11:c:2/3 z:12/41 - Ch2_S3_2.4-0.6_Mins_Tiles2.czi #1	24.368	3															Ch2_S3_2.4-0.6_Mins_6hLater_Tiles5.czi:Ch2_S3_6h_T5_8:c:1/3 z:15/42 - Ch2_S3_2.4-0.6_Mins_6hLater_Tiles5.czi #1	23.094	2															Ch2_S3_2.4-0.6_Mins_24hLater_Tiles3.czi:Ch2_S3_24h_T3_10:c:1/3 z:18/48 - Ch2_S3_2.4-0.6_Mins_24hLater_Tiles3.czi #1	23.094	3
	Ch2_S3_2.4-0.6_Mins_Tiles3.czi:Ch2_S3_0h_T3_2:c:2/3 z:13/46 - Ch2_S3_2.4-0.6_Mins_Tiles3.czi #1	24.368	3															Ch2_S3_2.4-0.6_Mins_6hLater_Tiles5.czi:Ch2_S3_6h_T5_15:c:2/3 z:13/42 - Ch2_S3_2.4-0.6_Mins_6hLater_Tiles5.czi #1	23.094	3															Ch2_S3_2.4-0.6_Mins_24hLater_Tiles4.czi:Ch2_S3_24h_T4_7:c:2/3 z:20/56 - Ch2_S3_2.4-0.6_Mins_24hLater_Tiles4.czi #1	23.094	3
	Ch2_S3_2.4-0.6_Mins_Tiles2.czi:Ch2_S3_0h_T2_3:c:2/3 z:16/41 - Ch2_S3_2.4-0.6_Mins_Tiles2.czi #1	24.653	3															Ch2_S3_2.4-0.6_Mins_6hLater_Tiles1.czi:Ch2_S3_6h_T1_8:c:2/3 z:15/44 - Ch2_S3_2.4-0.6_Mins_6hLater_Tiles1.czi #1	23.739	3															Ch2_S3_2.4-0.6_Mins_24hLater_Tiles4.czi:Ch2_S3_24h_T4_8:c:2/3 z:19/56 - Ch2_S3_2.4-0.6_Mins_24hLater_Tiles4.czi #1	23.094	3
	Ch2_S3_2.4-0.6_Mins_Tiles2.czi:Ch2_S3_0h_T2_5:c:2/3 z:14/41 - Ch2_S3_2.4-0.6_Mins_Tiles2.czi #1	24.653	5															Ch2_S3_2.4-0.6_Mins_6hLater_Tiles5.czi:Ch2_S3_6h_T5_13:c:3/3 z:15/42 - Ch2_S3_2.4-0.6_Mins_6hLater_Tiles5.czi #1	24.368	3															Ch2_S3_2.4-0.6_Mins_24hLater_Tiles4.czi:Ch2_S3_24h_T4_14:c:2/3 z:18/56 - Ch2_S3_2.4-0.6_Mins_24hLater_Tiles4.czi #1	23.094	3
	Ch2_S3_2.4-0.6_Mins_Tiles6.czi:Ch2_S3_0h_T6_1:c:2/3 z:13/48 - Ch2_S3_2.4-0.6_Mins_Tiles6.czi #1	25.308	3															Ch2_S3_2.4-0.6_Mins_6hLater_Tiles2.czi:Ch2_S3_6h_T2_22:c:2/3 z:15/36 - Ch2_S3_2.4-0.6_Mins_6hLater_Tiles2.czi #1	24.951	3															Ch2_S3_2.4-0.6_Mins_24hLater_Tiles3.czi:Ch2_S3_24h_T3_6:c:1/3 z:19/48 - Ch2_S3_2.4-0.6_Mins_24hLater_Tiles3.czi #1	23.739	3
	Ch2_S3_2.4-0.6_Mins_Tiles1.czi:Ch2_S3_0h_T1_3:c:2/3 z:14/47 - Ch2_S3_2.4-0.6_Mins_Tiles1.czi #1	25.588	3															Ch2_S3_2.4-0.6_Mins_6hLater_Tiles5.czi:Ch2_S3_6h_T5_19:c:2/3 z:13/42 - Ch2_S3_2.4-0.6_Mins_6hLater_Tiles5.czi #1	24.951	3															Ch2_S3_2.4-0.6_Mins_24hLater_Tiles2.czi:Ch2_S3_24h_T2_18:c:2/3 z:18/58 - Ch2_S3_2.4-0.6_Mins_24hLater_Tiles2.czi #1	24.368	3
	Ch2_S3_2.4-0.6_Mins_Tiles4.czi:Ch2_S3_0h_T4_15:c:2/3 z:18/45 - Ch2_S3_2.4-0.6_Mins_Tiles4.czi #1	25.588	3															Ch2_S3_2.4-0.6_Mins_6hLater_Tiles3.czi:Ch2_S3_6h_T3_14:c:2/3 z:14/35 - Ch2_S3_2.4-0.6_Mins_6hLater_Tiles3.czi #1	25.588	3															Ch2_S3_2.4-0.6_Mins_24hLater_Tiles4.czi:Ch2_S3_24h_T4_22:c:1/3 z:20/56 - Ch2_S3_2.4-0.6_Mins_24hLater_Tiles4.czi #1	24.951	3
	Ch2_S3_2.4-0.6_Mins_Tiles2.czi:Ch2_S3_0h_T2_9:c:2/3 z:13/41 - Ch2_S3_2.4-0.6_Mins_Tiles2.czi #1	25.908	5															Ch2_S3_2.4-0.6_Mins_6hLater_Tiles1.czi:Ch2_S3_6h_T1_12:c:2/3 z:16/44 - Ch2_S3_2.4-0.6_Mins_6hLater_Tiles1.czi #1	25.908	3															Ch2_S3_2.4-0.6_Mins_24hLater_Tiles1.czi:Ch2_S3_24h_T1_27:c:2/3 z:19/45 - Ch2_S3_2.4-0.6_Mins_24hLater_Tiles1.czi #1	26.21	3
	Ch2_S3_2.4-0.6_Mins_Tiles6.czi:Ch2_S3_0h_T6_2:c:2/3 z:13/48 - Ch2_S3_2.4-0.6_Mins_Tiles6.czi #1	26.21	5															Ch2_S3_2.4-0.6_Mins_6hLater_Tiles3.czi:Ch2_S3_6h_T3_22:c:2/3 z:14/35 - Ch2_S3_2.4-0.6_Mins_6hLater_Tiles3.czi #1	25.908	3															Ch2_S3_2.4-0.6_Mins_24hLater_Tiles1.czi:Ch2_S3_24h_T1_32:c:1/3 z:21/45 - Ch2_S3_2.4-0.6_Mins_24hLater_Tiles1.czi #1	26.21	3
	Ch2_S3_2.4-0.6_Mins_Tiles3.czi:Ch2_S3_0h_T3_3:c:2/3 z:13/46 - Ch2_S3_2.4-0.6_Mins_Tiles3.czi #1	26.827	3															Ch2_S3_2.4-0.6_Mins_6hLater_Tiles7.czi:Ch2_S3_6h_T7_2:c:2/3 z:15/44 - Ch2_S3_2.4-0.6_Mins_6hLater_Tiles7.czi #1	26.21	3															Ch2_S3_2.4-0.6_Mins_24hLater_Tiles3.czi:Ch2_S3_24h_T3_12:c:2/3 z:20/48 - Ch2_S3_2.4-0.6_Mins_24hLater_Tiles3.czi #1	27.764	3
	Ch2_S3_2.4-0.6_Mins_Tiles1.czi:Ch2_S3_0h_T1_18:c:2/3 z:18/47 - Ch2_S3_2.4-0.6_Mins_Tiles1.czi #1	27.764	3															Ch2_S3_2.4-0.6_Mins_6hLater_Tiles6.czi:Ch2_S3_6h_T6_3:c:2/3 z:18/37 - Ch2_S3_2.4-0.6_Mins_6hLater_Tiles6.czi #1	26.827	3															Ch2_S3_2.4-0.6_Mins_24hLater_Tiles1.czi:Ch2_S3_24h_T1_22:c:3/3 z:22/45 - Ch2_S3_2.4-0.6_Mins_24hLater_Tiles1.czi #1	28.745	3
	Ch2_S3_2.4-0.6_Mins_Tiles3.czi:Ch2_S3_0h_T3_6:c:2/3 z:13/46 - Ch2_S3_2.4-0.6_Mins_Tiles3.czi #1	28.108	3															Ch2_S3_2.4-0.6_Mins_6hLater_Tiles2.czi:Ch2_S3_6h_T2_21:c:1/3 z:16/36 - Ch2_S3_2.4-0.6_Mins_6hLater_Tiles2.czi #1	27.169	3															Ch2_S3_2.4-0.6_Mins_24hLater_Tiles3.czi:Ch2_S3_24h_T3_11:c:2/3 z:25/48 - Ch2_S3_2.4-0.6_Mins_24hLater_Tiles3.czi #1	31.845	3
	Ch2_S3_2.4-0.6_Mins_Tiles12.czi:Ch2_S3_0h_T12_3:c:2/3 z:14/41 - Ch2_S3_2.4-0.6_Mins_Tiles12.czi #1	28.4	5															Ch2_S3_2.4-0.6_Mins_6hLater_Tiles3.czi:Ch2_S3_6h_T3_21:c:2/3 z:13/35 - Ch2_S3_2.4-0.6_Mins_6hLater_Tiles3.czi #1	27.169	3
	Ch2_S3_2.4-0.6_Mins_Tiles1.czi:Ch2_S3_0h_T1_7:c:2/3 z:17/47 - Ch2_S3_2.4-0.6_Mins_Tiles1.czi #1	28.745	5															Ch2_S3_2.4-0.6_Mins_6hLater_Tiles6.czi:Ch2_S3_6h_T6_22:c:2/3 z:17/37 - Ch2_S3_2.4-0.6_Mins_6hLater_Tiles6.czi #1	28.108	2
	Ch2_S3_2.4-0.6_Mins_Tiles4.czi:Ch2_S3_0h_T4_2:c:2/3 z:16/45 - Ch2_S3_2.4-0.6_Mins_Tiles4.czi #1	31.208	3															Ch2_S3_2.4-0.6_Mins_6hLater_Tiles1.czi:Ch2_S3_6h_T1_9:c:2/3 z:16/44 - Ch2_S3_2.4-0.6_Mins_6hLater_Tiles1.czi #1	28.745	4
	Ch2_S3_2.4-0.6_Mins_Tiles1.czi:Ch2_S3_0h_T1_5:c:2/3 z:19/47 - Ch2_S3_2.4-0.6_Mins_Tiles1.czi #1	34.31	3

## Sheet: Supplementary Fig 2d
Supplementary Figure 2d
SpotID	X	Y	Frames				Matlab Angles	Time
ID518985	260.957	190.617	0			1	150.658	0	0
ID518984	112.354	84.7859	0			2	147.429	22.49	0.374833
ID518979	260.793	183.547	1			3	146.146	44.98	0.749667
ID518978	109.784	84.1995	1			4	143.084	67.47	1.1245
ID518983	264.097	178.931	2			5	137.956	89.96	1.49933
ID518982	109.503	88.9974	2			6	136.068	112.45	1.87417
ID518981	264.834	174.219	3			7	135.245	134.94	2.249
ID518980	106.168	85.1576	3			8	128.293	157.43	2.62383
ID518973	265.206	167.045	4			9	127.837	179.92	2.99867
ID518972	106.596	83.9042	4			10	125.469	202.41	3.3735
ID518971	264.139	163.098	5			11	121.145	224.9	3.74833
ID518970	107.569	86.3407	5			12	116.598	247.39	4.12317
ID518977	264.183	154.14	6			13	112.564	269.88	4.498
ID518976	103.626	93.9559	6			14	103.017	292.37	4.87283
ID518975	263.543	150.368	7			15	91.6447	314.86	5.24767
ID518974	107.684	87.293	7			16	87.4662	337.35	5.6225
ID518987	84.5151	119.972	8			17	76.8733	359.84	5.99733
ID518986	252.368	114.311	8			18	78.2627	382.33	6.37217
ID518991	85.4166	120.452	9			19	77.9879	404.82	6.747
ID518990	249.079	111.882	9			20	81.1572	427.31	7.12183
ID518989	82.8324	121.15	10			21	63.9502	450.92	7.51533
ID518988	244.494	105.175	10			22	57.5869	474.53	7.90883
ID518993	85.173	118.088	11			23	55.9112	498.14	8.30233
ID518992	243.145	101.594	11			24	54.5794	521.75	8.69583
ID518997	88.0103	113.782	12			25	51.8723	545.36	9.08933
ID518996	240.21	102.003	12			26	52.2219	568.97	9.48283
ID518995	84.3594	117.571	13			27	52.1919	592.58	9.87633
ID518994	226.771	88.7101	13			28	50.4926	616.19	10.2698
ID519003	85.5601	116.714	14			29	45.2382	639.8	10.6633
ID519002	214.024	78.3135	14			30	43.9605	663.41	11.0568
ID519001	88.6984	119.726	15			31	41.2894	687.02	11.4503
ID519000	204.958	79.9327	15			32	38.3741	710.63	11.8438
ID518999	85.3764	117.689	16			33	34.8883	734.24	12.2373
ID518998	191.557	70.3901	16			34	31.7652	757.85	12.6308
ID519011	86.4185	123.558	17			35	24.9596	781.46	13.0243
ID519010	188.749	71.9889	17			36	16.4522	805.07	13.4178
ID519009	86.1418	119.981	18			37	10.5958	828.68	13.8113
ID519008	190.781	74.6815	18			38	5.66548	852.29	14.2048
ID519005	86.9068	115.779	19
ID519004	199.282	75.4119	19
ID519007	83.1923	101.29	20
ID519006	184.153	60.3387	20
ID519013	83.4679	92.9424	21
ID519012	179.881	55.6416	21
ID519019	83.306	98.0107	22
ID519018	172.922	56.1257	22
ID519015	84.3889	100.616	23
ID519014	169.142	58.1915	23
ID519017	84.2662	97.3104	24
ID519016	166.859	57.3009	24
ID519021	81.5282	99.4489	25
ID519020	164.306	56.1497	25
ID519025	85.294	104.996	26
ID519024	162.421	62.9929	26
ID519023	83.4911	101.213	27
ID519022	161.086	58.6075	27
ID519027	82.4036	99.1849	28
ID519026	152.583	57.7302	28
ID519029	74.4434	113.947	29
ID519028	133.084	57.5914	29
ID519031	72.0333	124.249	30
ID519030	120.286	66.4322	30
ID519033	73.4544	117.119	31
ID519032	119.474	61.6242	31
ID519035	73.2711	118.335	32
ID519034	114.32	68.2362	32
ID519037	76.1633	129.479	33
ID519036	106.968	83.5086	33
ID519039	75.8299	139.425	34
ID519038	93.9185	100.511	34
ID519041	76.1266	153.227	35
ID519040	80.7079	125.431	35
ID519045	77.466	155.564	36
ID519044	79.2386	137.786	36
ID519043	78.8431	138.564	37
ID519042	80.3718	129	37
ID519046	85.8876	116.471	38
ID519047	94.8712	101.352	39
ID519048	90.6638	108.259	39
ID519050	92.4762	102.188	40
ID519049	98.122	95.6387	40
ID519051	94.1385	98.8337	41
ID519053	87.5143	108.33	42
ID519052	91.9931	99.4135	42
ID519055	87.5143	108.33	43
ID519054	91.9931	99.4135	43

## Sheet: Supplementary Fig 5b
	Supplementary Figure 5b
	z=11																													background
	Distance_(microns)	Gray_Value	frame	Background substracted		Gray_Value	frame	Background substracted		Gray_Value	frame	Background substracted		Gray_Value	frame	Background substracted		Gray_Value	frame	Background substracted		Gray_Value	frame	Background substracted		Gray_Value	frame	Background substracted		Distance_(microns)	Gray_Value	Average
	0	3476	1	3354.54		1221	2	1099.54		2636	3	2514.54		2563	4	2441.54		2412	5	2290.54		1247	6	1125.54		1727	7	1605.54		0	595	121.464
	0.06239	2259.28		2137.81		2818.89		2697.43		2301.17		2179.71		1739.7		1618.24		966.111		844.647		946.864		825.4		1037.01		915.543		0.06239	112.033
	0.12479	2474.62		2353.15		2981.05		2859.58		2231.86		2110.4		2459.74		2338.28		1202.27		1080.8		1089.76		968.292		1243.68		1122.21		0.12479	310.098
	0.18718	2781.62		2660.15		3469.94		3348.47		2821.75		2700.29		1930.08		1808.61		844.27		722.806		1233.21		1111.74		1215.96		1094.5		0.18718	181.818
	0.24957	4717.41		4595.94		3370.58		3249.12		2560.87		2439.41		1381.5		1260.04		887.954		766.49		441.043		319.579		1658.46		1536.99		0.24957	61.488
	0.31196	3308.43		3186.97		2828.99		2707.53		3157.89		3036.42		2544.55		2423.08		2028.26		1906.79		1936.76		1815.29		458.329		336.865		0.31196	57.727
	0.37436	1701.91		1580.45		3104.22		2982.76		2169.9		2048.44		1766.42		1644.96		1236.12		1114.66		1179.22		1057.76		1121.73		1000.27		0.37436	188.997
	0.43675	2430.4		2308.94		3230.54		3109.08		2721.39		2599.92		1803.86		1682.39		1048.92		927.455		1090.7		969.241		1513.84		1392.38		0.43675	182.338
	0.49914	3778.53		3657.07		3098.64		2977.18		3823.64		3702.17		2685.94		2564.48		847.159		725.695		1832.92		1711.46		1605.38		1483.91		0.49914	63.883
	0.56153	3946.59		3825.13		3007.1		2885.63		3901.43		3779.97		1444.88		1323.42		1510.09		1388.63		1555.85		1434.38		1722.91		1601.45		0.56153	58.418
	0.62393	3745.03		3623.57		2631.15		2509.69		3645.12		3523.65		2210.99		2089.52		2076.05		1954.58		1477.65		1356.18		1959.66		1838.2		0.62393	59.124
	0.68632	2798.12		2676.66		1465.16		1343.7		4329.5		4208.04		2062.74		1941.27		1433.58		1312.12		1702.75		1581.28		2975.42		2853.95		0.68632	211.706
	0.74871	3021.66		2900.19		3713.93		3592.47		4589.58		4468.11		1726.9		1605.44		1182.63		1061.17		1524.28		1402.81		2706.61		2585.15		0.74871	292.267
	0.8111	4184.96		4063.49		3309.48		3188.02		3309.58		3188.11		2622.91		2501.45		1300.37		1178.9		1247.14		1125.68		2509.25		2387.79		0.8111	70.789
	0.8735	4015.63		3894.17		3025.86		2904.4		2921.21		2799.74		1657.23		1535.77		1992.7		1871.24		1414.89		1293.43		2785.46		2664		0.8735	76.809
	0.93589	4185.7		4064.24		3497.08		3375.62		3342		3220.54		1719.95		1598.48		1757.19		1635.73		1488.1		1366.63		4951.63		4830.17		0.93589	133.656
	0.99828	3575.97		3454.5		3678.11		3556.65		3961.28		3839.81		1921.5		1800.03		864.117		742.653		1083.74		962.28		6578.26		6456.8		0.99828	224.905
	1.06067	4239.75		4118.29		3557.52		3436.06		3542.22		3420.76		2530.45		2408.99		660.517		539.053		816.699		695.235		6580.94		6459.47		1.06067	69.385
	1.12307	4402.17		4280.71		3228.63		3107.16		2517.28		2395.81		2553.02		2431.56		1863.19		1741.73		983.026		861.562		5720.31		5598.84		1.12307	97.703
	1.18546	5477.99		5356.52		3448.16		3326.7		3080.85		2959.39		2360.72		2239.26		1819.09		1697.63		1121.22		999.756		7876.16		7754.7		1.18546	225.298
	1.24785	5363.75		5242.28		3549.12		3427.66		3308		3186.54		2098.44		1976.98		2418.04		2296.58		1805.18		1683.72		6060.27		5938.8		1.24785	186.854
	1.31024	4465.92		4344.45		2654.24		2532.78		2658.63		2537.17		2630.17		2508.71		1914.91		1793.44		1597.69		1476.23		6195.24		6073.77		1.31024	93.382
	1.37264	4938.84		4817.38		2862.08		2740.62		3836.78		3715.32		2991.55		2870.09		1706.15		1584.69		794.706		673.242		8272.19		8150.73		1.37264	74.754
	1.43503	4202.22		4080.76		4370.26		4248.8		3463.22		3341.76		1886.17		1764.71		2219.26		2097.8		1091.65		970.19		6436.64		6315.18		1.43503	140.372
	1.49742	3724.14		3602.68		4851.82		4730.36		2664.39		2542.93		2789.38		2667.91		2229.71		2108.24		1750.57		1629.11		6970.37		6848.91		1.49742	96.48
	1.55981	3560.72		3439.25		3969.53		3848.07		2992.65		2871.18		2696.68		2575.22		1852.44		1730.98		1315.41		1193.95		5853.92		5732.46		1.55981	315.173
	1.62221	3968.81		3847.34		4764.84		4643.37		2623.13		2501.67		2714.75		2593.29		2722.86		2601.4		1898.3		1776.83		5400.77		5279.31		1.62221	58.371
	1.6846	3824.01		3702.55		4821.48		4700.02		2482.8		2361.33		3309.13		3187.67		2416.14		2294.68		3437.55		3316.08		5144.33		5022.87		1.6846	325.276
	1.74699	4312.03		4190.56		4835.93		4714.46		2806.87		2685.4		3153.22		3031.76		2946.82		2825.35		4982.72		4861.26		5689.92		5568.45		1.74699	104.816
	1.80938	3051.6		2930.13		4271.75		4150.28		2359.61		2238.14		3099.48		2978.02		2954.75		2833.29		5351.29		5229.83		5565.09		5443.62		1.80938	100.109
	1.87178	2105		1983.53		3062.05		2940.59		3118.81		2997.35		1976.88		1855.41		751.961		630.497		6686.2		6564.73		5426.23		5304.77		1.87178	69.374
	1.93417	4885.67		4764.2		4677.56		4556.1		3329.94		3208.48		2271.66		2150.19		3290.21		3168.75		6689.81		6568.35		5583.36		5461.9		1.93417	127.193
	1.99656	4107.09		3985.63		4405.88		4284.42		3142.49		3021.02		1878.48		1757.02		3425.93		3304.47		7965.77		7844.31		6762.19		6640.72		1.99656	128.271
	2.05896	3565.54		3444.08		2933.94		2812.48		3965.24		3843.77		2323		2201.54		2379.86		2258.39		9357.77		9236.3		6494.38		6372.91		2.05896	132.496
	2.12135	2480.62		2359.16		3775.98		3654.52		5018.25		4896.78		2965.43		2843.97		1299.17		1177.71		10160.3		10038.8		6029.75		5908.29		2.12135	131.709
	2.18374	2414.83		2293.36		3195.45		3073.98		3455.27		3333.8		2454.12		2332.66		2248.44		2126.98		7537.77		7416.3		7615.81		7494.35		2.18374	56.964
	2.24613	5305.53		5184.07		5568.38		5446.92		5265.46		5144		2746.36		2624.9		2333.66		2212.19		11095.8		10974.4		7405.21		7283.75		2.24613	239.728
	2.30853	3903.43		3781.97		4931.55		4810.09		4192.03		4070.57		2963.15		2841.69		2194.28		2072.82		9220.49		9099.03		5950.51		5829.05		2.30853	263.761
	2.37092	1883.52		1762.05		5783.76		5662.29		3747.43		3625.97		2546.8		2425.33		2578.8		2457.33		7463.66		7342.2		5136.97		5015.5		2.37092	58.587
	2.43331	3722.85		3601.38		4605.81		4484.34		2565.49		2444.02		2490.11		2368.65		2686.71		2565.25		7970.23		7848.77		5167.01		5045.55		2.43331	57.969
	2.4957	3387.53		3266.07		3847.76		3726.3		3277.35		3155.89		3310.23		3188.77		3030.95		2909.49		9662.74		9541.28		8548.31		8426.85		2.4957	186.315
	2.5581	3598		3476.54		4264		4142.54		4542		4420.54		3027		2905.54		3666.5		3545.04		9622		9500.54		6868		6746.54		2.5581	59.5
	2.62049	3561.67		3440.21		3568.07		3446.61		3980.32		3858.85		3579.26		3457.8		2582.63		2461.17		8692.91		8571.45		7114.97		6993.51		2.62049	99.224
	2.68288	3682.54		3561.08		3116.43		2994.97		3654.49		3533.02		2680.81		2559.34		3096.56		2975.1		9926.6		9805.13		4921.32		4799.86		2.68288	68.979
	2.74527	2525.44		2403.98		3955.63		3834.16		4465.17		4343.71		4059.01		3937.54		1524.28		1402.82		6736.78		6615.32		8122.27		8000.81		2.74527	270.169
	2.80767	3557.48		3436.02		3598.03		3476.57		4544.07		4422.61		3306.05		3184.58		3284.7		3163.23		7065.11		6943.64		6939.17		6817.71		2.80767	167.835
	2.87006	5412.74		5291.28		3891.1		3769.64		4763.08		4641.62		4037.72		3916.26		4013.71		3892.25		6285.41		6163.95		5584.99		5463.53		2.87006	70.972
	2.93245	6180.37		6058.91		3731		3609.54		4335.1		4213.64		3446.19		3324.73		6015.49		5894.03		7826.19		7704.73		7168.3		7046.84		2.93245	65.51
	2.99484	4753.3		4631.83		3272.91		3151.44		4601.42		4479.96		3968.57		3847.11		6531.15		6409.69		6717.35		6595.88		5857.9		5736.43		2.99484	58.137
	3.05724	5086.76		4965.29		2670.52		2549.05		3423.46		3302		4565.95		4444.49		6320.24		6198.78		7668.25		7546.78		5009.04		4887.58		3.05724	190.792
	3.11963	5734.5		5613.04		2979.92		2858.45		6532.69		6411.23		5452.94		5331.47		5833.11		5711.65		6213.33		6091.87		5728.06		5606.6		3.11963	136.816
	3.18202	5387.44		5265.98		3739.55		3618.09		4761.18		4639.71		5546.71		5425.24		6775.08		6653.61		6332.52		6211.05		6564.41		6442.95		3.18202	122.688
	3.24441	5190.86		5069.4		4941.42		4819.95		3217.41		3095.95		8195.76		8074.29		7394.46		7273		8367.49		8246.03		4933.68		4812.22		3.24441	61.238
	3.30681	3628.84		3507.38		4182.78		4061.32		5979.5		5858.04		7079.46		6957.99		8594.99		8473.52		7699.01		7577.55		6621.82		6500.35		3.30681	64.398
	3.3692	4604.27		4482.8		4826.8		4705.34		5631.16		5509.69		6594.69		6473.23		8732.2		8610.74		8030.39		7908.93		7174.74		7053.28		3.3692	67.344
	3.43159	5154.11		5032.64		4295.89		4174.43		4307.56		4186.09		6366.01		6244.55		8592.72		8471.25		6298.73		6177.26		7188.31		7066.85		3.43159	71.128
	3.49398	6757.75		6636.29		4773.11		4651.65		6393.94		6272.48		8369.22		8247.76		9700.72		9579.25		6237.43		6115.97		4572.51		4451.04		3.49398	64.878
	3.55638	4705.86		4584.4		5894.69		5773.22		6319.73		6198.27		8816.31		8694.84		8891.21		8769.75		5870.66		5749.2		5544.08		5422.61		3.55638	142.013
	3.61877	5422.13		5300.67		6216.46		6095		6505.92		6384.46		5510.32		5388.86		8479.33		8357.86		6385.04		6263.58		4894.15		4772.68		3.61877	71.036
	3.68116	5536.72		5415.25		5209		5087.54		6551.23		6429.76		7020.97		6899.5		8047.29		7925.82		6174.16		6052.7		3566.05		3444.58		3.68116	55.756
	3.74355	3704.2		3582.73		4502.93		4381.47		4812.56		4691.1		5429.15		5307.69		5709.76		5588.29		5669.5		5548.04		6294.97		6173.51		3.74355	62.766
	3.80595	4765.26		4643.8		3807.78		3686.32		5565.83		5444.37		6970.51		6849.04		9161.11		9039.64		6541.01		6419.54		3703.42		3581.96		3.80595	60.768
	3.86834	6286.74		6165.28		4089.79		3968.32		6368.53		6247.06		7286.77		7165.31		7987.37		7865.91		6170.98		6049.52		4972.61		4851.14		3.86834	77.462
	3.93073	6230.66		6109.19		4247.63		4126.17		6414.58		6293.12		7291.42		7169.96		7793		7671.53		7408.66		7287.2		5826.42		5704.96		3.93073	109.88
	3.99313	5997.35		5875.89		4876.84		4755.38		4535.12		4413.66		5596.32		5474.85		7792.53		7671.07		9650.15		9528.68		3286.99		3165.53		3.99313	56.483
	4.05552	4738.26		4616.8		6329.33		6207.87		8175.22		8053.76		6128.72		6007.26		8099.91		7978.45		8197.86		8076.39		4858.15		4736.69		4.05552	58.479
	4.11791	5382.97		5261.51		7442.82		7321.36		6584.83		6463.36		6863.5		6742.04		12230.8		12109.4		8888.32		8766.85		4585.39		4463.92		4.11791	58.017
	4.1803	5018.6		4897.14		6004.08		5882.62		6007		5885.54		5744.08		5622.61		9259.2		9137.74		7448.61		7327.15		4372.85		4251.39		4.1803	54.012
	4.2427	4828.89		4707.43		3925.44		3803.98		4084.51		3963.05		6843.15		6721.68		9294.11		9172.65		7994.91		7873.45		4541.67		4420.21		4.2427	71.11
	4.30509	5661.37		5539.91		6153.77		6032.3		4543.02		4421.56		7840.7		7719.24		10850.9		10729.4		9218.78		9097.32		4106.67		3985.21		4.30509	430.412
	4.36748	4919.79		4798.32		7614.1		7492.64		8116.47		7995		6634.69		6513.22		9347.08		9225.62		7784.26		7662.8		7145.06		7023.6		4.36748	127.083
	4.42987	4166.17		4044.71		9057.39		8935.93		7093.93		6972.47		5810.72		5689.26		10423.4		10301.9		8601.26		8479.79		6195.16		6073.7		4.42987	64.022
	4.49227	5538.7		5417.23		8131.99		8010.52		5513.71		5392.24		7129.67		7008.21		9525		9403.54		7262.16		7140.7		4779.28		4657.81		4.49227	60.904
	4.55466	5572.02		5450.56		6429.25		6307.78		6125.13		6003.67		7915.98		7794.52		10363.5		10242.1		7003.57		6882.11		5638.55		5517.09		4.55466	56.379
	4.61705	4142.55		4021.08		6168.39		6046.93		7345.44		7223.98		8594.59		8473.13		8678.91		8557.45		8254.76		8133.3		5109.14		4987.68		4.61705	51.504
	4.67944	3852.61		3731.14		6287.46		6165.99		6606.6		6485.14		7217.48		7096.02		10525		10403.5		8552.27		8430.81		5120.82		4999.36		4.67944	125.456
	4.74184	4787.81		4666.35		6658.98		6537.52		5961.64		5840.18		7036.88		6915.41		11888.3		11766.9		7378.31		7256.85		5611.99		5490.53		4.74184	59.343
	4.80423	4106.91		3985.44		5102.88		4981.41		6018.94		5897.48		8614.93		8493.47		8001.14		7879.68		7774.32		7652.85		4813.5		4692.04		4.80423	62.042
	4.86662	6185.09		6063.62		6743.66		6622.2		6032.12		5910.66		9408.73		9287.27		8000.26		7878.8		9429.39		9307.92		5406.3		5284.84		4.86662	58.06
	4.92901	6210.24		6088.77		6817.55		6696.08		6931.54		6810.08		8844.24		8722.78		7281.13		7159.66		8819.82		8698.36		6190.23		6068.77		4.92901	52.565
	4.99141	5309.86		5188.4		6522.21		6400.74		7932.3		7810.84		8228.97		8107.51		8591.33		8469.87		7605.79		7484.33		5513.42		5391.95		4.99141	68.333
	5.0538	4689.28		4567.82		7165.24		7043.78		6756.21		6634.74		8774.95		8653.49		7201.48		7080.02		9104.83		8983.37		6052.32		5930.86		5.0538	55.591
	5.11619	5223		5101.54		5768		5646.54		6944		6822.54		8555		8433.54		7674		7552.54		12322		12200.5		4881		4759.54		5.11619	71
